# Supplementary material for: Crystal structure of 3-meth­oxy-2-[5-(naphthalen-1-yl)-4,5-di­hydro-1H-pyrazol-3-yl]phenol
Source: Acta Crystallogr E Crystallogr Commun. 2015 Oct 7;71(Pt 11):o828–9. doi: 10.1107/S2056989015018472 (PMC4645021; doi:10.1107/S2056989015018472)
Supplement: Supplementary file 1 [file e-71-0o828-sup1.cif]

##############################################################################
#                                                                            #
# This CIF contains the data in a paper accepted for publication in          #
# Acta Crystallographica Section E. It conforms to the requirements of       #
# Notes for Authors for Acta Crystallographica Section E, and has been       #
# peer reviewed under the auspices of the IUCr Commission on Journals.       #
#                                                                            #
# Full details of the Crystallographic Information File format               #
# are given in the paper "The Crystallographic Information File (CIF):       #
# a New Standard Archive File for Crystallography" by S. R. Hall, F. H.      #
# Allen and I. D. Brown [Acta Cryst. (1991), A47, 655-685].                  #
#                                                                            #
# The current version of the core CIF dictionary is obtainable from          #
# ftp://ftp.iucr.org/pub/cif_core.dic.                                       #
#                                                                            #
# Software is freely available for graphical display of the structure(s)     #
# in this CIF. For information consult the CIF software page                 #
# http://www.iucr.org/resources/cif/software.                                #
#                                                                            #
# This file may be used for bona fide research purposes within the           #
# scientific community so long as proper attribution is given to the journal # 
# article from which it was obtained.                                        #
#                                                                            #
##############################################################################
data_I
_database_code_depnum_ccdc_archive 'CCDC 1429221'
_audit_creation_method     SHELXL-97
_chemical_name_systematic
;
3-Methoxy-2-(5-(naphthalen-1-yl)-4,5-dihydro-1<i>H</i>-pyrazol-3-yl)phenol
;
_chemical_name_common     ?
_chemical_formula_moiety     'C20 H18 N2 O2'
_chemical_formula_sum     'C20 H18 N2 O2'
_chemical_formula_iupac     'C20 H18 N2 O2'
_chemical_formula_weight     318.36
_chemical_melting_point     ?
_symmetry_cell_setting     triclinic
_symmetry_space_group_name_H-M     'P -1'
_symmetry_space_group_name_Hall     '-P 1'
loop_
    _symmetry_equiv_pos_as_xyz
    'x, y, z'
    '-x, -y, -z'
_cell_length_a     7.7280(12)
_cell_length_b     8.6933(14)
_cell_length_c     12.721(2)
_cell_angle_alpha     78.507(4)
_cell_angle_beta     73.781(4)
_cell_angle_gamma     76.148(4)
_cell_volume     788.7(2)
_cell_formula_units_Z     2
_cell_measurement_reflns_used     2949
_cell_measurement_theta_min     2.44
_cell_measurement_theta_max     27.53
_cell_measurement_temperature     147(2)
_exptl_crystal_description     needle
_exptl_crystal_colour     yellow
_exptl_crystal_size_max     0.23
_exptl_crystal_size_mid     0.14
_exptl_crystal_size_min     0.10
_exptl_crystal_density_diffrn     1.341
_exptl_crystal_density_meas     ?
_exptl_crystal_density_method     'not measured'
_exptl_crystal_F_000     336
_exptl_absorpt_coefficient_mu     0.088
_exptl_absorpt_correction_type     multi-scan
_exptl_absorpt_process_details
;
(SADABS; Bruker, 2012)
;
_exptl_absorpt_correction_T_min     0.9801
_exptl_absorpt_correction_T_max     0.9913
_exptl_special_details     ?
_diffrn_ambient_temperature     147(2)
_diffrn_radiation_type     MoK\a
_diffrn_radiation_wavelength     0.71073
_diffrn_radiation_source     'fine-focus sealed tube'
_diffrn_radiation_monochromator     'Bruker Triumph'
_diffrn_measurement_device_type     'Bruker Kappa APEX-DUO CCD'
_diffrn_measurement_method     '\f and \w scans'
_diffrn_detector_area_resol_mean     ?
_diffrn_reflns_number     6731
_diffrn_reflns_av_R_equivalents     0.0268
_diffrn_reflns_av_sigmaI/netI     0.0377
_diffrn_reflns_theta_min     1.68
_diffrn_reflns_theta_max     27.53
_diffrn_reflns_theta_full     27.53
_diffrn_measured_fraction_theta_max     0.994
_diffrn_measured_fraction_theta_full     0.994
_diffrn_reflns_limit_h_min     -10
_diffrn_reflns_limit_h_max     9
_diffrn_reflns_limit_k_min     -11
_diffrn_reflns_limit_k_max     10
_diffrn_reflns_limit_l_min     -16
_diffrn_reflns_limit_l_max     16
_refine_special_details
;
Refinement of <i>F</i>^2^ against ALL reflections. The weighted <i>R</i>-factor
<i>wR</i> and goodness of fit <i>S</i> are based on <i>F</i>^2^, conventional
<i>R</i>-factors <i>R</i> are based on <i>F</i>, with <i>F</i> set to zero for
negative <i>F</i>^2^. The threshold expression of <i>F</i>^2^ >
\s(<i>F</i>^2^) is used only for calculating <i>R</i>-factors(gt) <i>etc</i>.
and is not relevant to the choice of reflections for refinement.
<i>R</i>-factors based on <i>F</i>^2^ are statistically about twice as large
as those based on <i>F</i>, and <i>R</i>- factors based on ALL data will be
even larger.
;
_reflns_number_total     3605
_reflns_number_gt     2963
_reflns_threshold_expression     'I>2\s(I)'
_refine_ls_structure_factor_coef     Fsqd
_refine_ls_matrix_type     full
_refine_ls_R_factor_all     0.0523
_refine_ls_R_factor_gt     0.0424
_refine_ls_wR_factor_gt     0.1114
_refine_ls_wR_factor_ref     0.1186
_refine_ls_goodness_of_fit_ref     1.064
_refine_ls_restrained_S_all     1.064
_refine_ls_number_reflns     3605
_refine_ls_number_parameters     226
_refine_ls_number_restraints     0
_refine_ls_hydrogen_treatment     mixed
_refine_ls_weighting_scheme     calc
_refine_ls_weighting_details
         'calc w=1/[\s^2^(Fo^2^)+(0.0564P)^2^+0.1900P] where P=(Fo^2^+2Fc^2^)/3'
_atom_sites_solution_hydrogens     geom
_atom_sites_solution_primary     direct
_atom_sites_solution_secondary     difmap
_refine_ls_shift/su_max     0.000
_refine_ls_shift/su_mean     0.000
_refine_diff_density_max     0.279
_refine_diff_density_min     -0.260
_refine_ls_extinction_method     none
_refine_ls_extinction_coef     ?
loop_
    _atom_type_symbol
    _atom_type_description
    _atom_type_scat_dispersion_real
    _atom_type_scat_dispersion_imag
    _atom_type_scat_source
    'C' 'C' 0.0033 0.0016
                         'International Tables Vol C Tables 4.2.6.8 and 6.1.1.4'
    'H' 'H' 0.0000 0.0000
                         'International Tables Vol C Tables 4.2.6.8 and 6.1.1.4'
    'N' 'N' 0.0061 0.0033
                         'International Tables Vol C Tables 4.2.6.8 and 6.1.1.4'
    'O' 'O' 0.0106 0.0060
                         'International Tables Vol C Tables 4.2.6.8 and 6.1.1.4'
_computing_data_collection
;
APEX2 (Bruker, 2012)
;
_computing_cell_refinement
;
SAINT (Bruker, 2012)
;
_computing_data_reduction
;
SAINT (Bruker, 2012)
;
_computing_structure_solution
;
SHELXS-97 (Sheldrick, 2008)
;
_computing_structure_refinement
;
SHELXL-97 (Sheldrick, 2008)
;
_computing_molecular_graphics
;
PLATON (Spek, 2009)
;
_computing_publication_material
;
SHELXTL (Sheldrick, 2008) and PLATON (Spek, 2009)
;
loop_
    _atom_site_type_symbol
    _atom_site_label
    _atom_site_fract_x
    _atom_site_fract_y
    _atom_site_fract_z
    _atom_site_U_iso_or_equiv
    _atom_site_adp_type
    _atom_site_calc_flag
    _atom_site_refinement_flags
    _atom_site_occupancy
    _atom_site_symmetry_multiplicity
    _atom_site_disorder_assembly
    _atom_site_disorder_group
    O O1 0.59916(15) 0.28958(14) 0.48006(8) 0.0359(3) Uani d . 1 1 . .
    O O2 0.28750(13) 0.15225(12) 0.24649(8) 0.0271(2) Uani d . 1 1 . .
    N N1 0.58945(14) 0.25517(12) 0.16583(8) 0.0194(2) Uani d . 1 1 . .
    N N2 0.75708(14) 0.27317(13) 0.09019(9) 0.0201(2) Uani d . 1 1 . .
    C C1 0.60118(16) 0.26040(14) 0.26482(10) 0.0185(3) Uani d . 1 1 . .
    C C2 0.78599(16) 0.29279(15) 0.26322(10) 0.0206(3) Uani d . 1 1 . .
    H H2A 0.8680 0.1942 0.2881 0.025 Uiso calc R 1 1 . .
    H H2B 0.7727 0.3756 0.3098 0.025 Uiso calc R 1 1 . .
    C C3 0.85658(16) 0.35262(14) 0.13973(10) 0.0187(3) Uani d . 1 1 . .
    H H3A 0.9918 0.3116 0.1156 0.022 Uiso calc R 1 1 . .
    C C4 0.81502(15) 0.53454(14) 0.11606(10) 0.0173(2) Uani d . 1 1 . .
    C C5 0.67014(16) 0.61697(15) 0.07244(11) 0.0207(3) Uani d . 1 1 . .
    H H5A 0.5946 0.5589 0.0550 0.025 Uiso calc R 1 1 . .
    C C6 0.63041(17) 0.78560(15) 0.05276(11) 0.0236(3) Uani d . 1 1 . .
    H H6A 0.5291 0.8395 0.0224 0.028 Uiso calc R 1 1 . .
    C C7 0.73662(17) 0.87181(15) 0.07702(11) 0.0223(3) Uani d . 1 1 . .
    H H7A 0.7090 0.9854 0.0635 0.027 Uiso calc R 1 1 . .
    C C8 0.88810(16) 0.79261(14) 0.12231(10) 0.0182(3) Uani d . 1 1 . .
    C C9 1.00239(17) 0.88065(15) 0.14546(10) 0.0219(3) Uani d . 1 1 . .
    H H9A 0.9754 0.9943 0.1319 0.026 Uiso calc R 1 1 . .
    C C10 1.15088(17) 0.80452(16) 0.18700(11) 0.0246(3) Uani d . 1 1 . .
    H H10A 1.2267 0.8649 0.2018 0.029 Uiso calc R 1 1 . .
    C C11 1.19088(17) 0.63583(16) 0.20777(11) 0.0239(3) Uani d . 1 1 . .
    H H11A 1.2940 0.5830 0.2367 0.029 Uiso calc R 1 1 . .
    C C12 1.08277(16) 0.54708(15) 0.18673(10) 0.0207(3) Uani d . 1 1 . .
    H H12A 1.1113 0.4336 0.2020 0.025 Uiso calc R 1 1 . .
    C C13 0.92878(15) 0.62248(14) 0.14245(9) 0.0171(2) Uani d . 1 1 . .
    C C14 0.45128(16) 0.22550(15) 0.36055(10) 0.0206(3) Uani d . 1 1 . .
    C C15 0.45112(18) 0.23952(16) 0.46981(11) 0.0260(3) Uani d . 1 1 . .
    C C16 0.3089(2) 0.20441(19) 0.55885(12) 0.0347(3) Uani d . 1 1 . .
    H H16A 0.3110 0.2143 0.6315 0.042 Uiso calc R 1 1 . .
    C C17 0.1636(2) 0.1547(2) 0.54096(13) 0.0389(4) Uani d . 1 1 . .
    H H17A 0.0656 0.1311 0.6021 0.047 Uiso calc R 1 1 . .
    C C18 0.1581(2) 0.13886(19) 0.43663(12) 0.0340(3) Uani d . 1 1 . .
    H H18A 0.0571 0.1046 0.4260 0.041 Uiso calc R 1 1 . .
    C C19 0.30079(17) 0.17304(16) 0.34678(11) 0.0234(3) Uani d . 1 1 . .
    C C20 0.6108(2) 0.3009(2) 0.58802(13) 0.0419(4) Uani d . 1 1 . .
    H H20A 0.7229 0.3389 0.5827 0.063 Uiso calc R 1 1 . .
    H H20B 0.6140 0.1953 0.6332 0.063 Uiso calc R 1 1 . .
    H H20C 0.5034 0.3764 0.6224 0.063 Uiso calc R 1 1 . .
    H H2O 0.383(3) 0.178(2) 0.1972(18) 0.050(5) Uiso d . 1 1 . .
    H H2N 0.739(2) 0.318(2) 0.0247(15) 0.032(4) Uiso d . 1 1 . .
loop_
    _atom_site_aniso_label
    _atom_site_aniso_U_11
    _atom_site_aniso_U_22
    _atom_site_aniso_U_33
    _atom_site_aniso_U_12
    _atom_site_aniso_U_13
    _atom_site_aniso_U_23
    O1 0.0432(6) 0.0524(7) 0.0186(5) -0.0193(5) -0.0083(4) -0.0069(5)
    O2 0.0268(5) 0.0338(6) 0.0235(5) -0.0144(4) -0.0055(4) -0.0010(4)
    N1 0.0224(5) 0.0184(5) 0.0177(5) -0.0075(4) -0.0019(4) -0.0034(4)
    N2 0.0237(5) 0.0202(5) 0.0167(5) -0.0086(4) -0.0009(4) -0.0042(4)
    C1 0.0216(6) 0.0148(6) 0.0192(6) -0.0041(4) -0.0047(5) -0.0027(5)
    C2 0.0218(6) 0.0197(6) 0.0210(6) -0.0053(4) -0.0059(5) -0.0022(5)
    C3 0.0186(5) 0.0167(6) 0.0209(6) -0.0045(4) -0.0033(4) -0.0036(5)
    C4 0.0175(5) 0.0171(6) 0.0160(6) -0.0046(4) -0.0003(4) -0.0033(4)
    C5 0.0190(6) 0.0210(6) 0.0236(6) -0.0063(5) -0.0049(5) -0.0045(5)
    C6 0.0209(6) 0.0222(6) 0.0265(7) -0.0004(5) -0.0079(5) -0.0021(5)
    C7 0.0235(6) 0.0165(6) 0.0250(7) -0.0019(5) -0.0044(5) -0.0033(5)
    C8 0.0196(6) 0.0183(6) 0.0155(6) -0.0042(4) -0.0003(4) -0.0046(5)
    C9 0.0260(6) 0.0206(6) 0.0194(6) -0.0074(5) -0.0010(5) -0.0066(5)
    C10 0.0267(6) 0.0306(7) 0.0213(6) -0.0126(5) -0.0041(5) -0.0089(5)
    C11 0.0209(6) 0.0321(7) 0.0202(6) -0.0041(5) -0.0073(5) -0.0055(5)
    C12 0.0213(6) 0.0208(6) 0.0194(6) -0.0035(5) -0.0046(5) -0.0029(5)
    C13 0.0177(5) 0.0185(6) 0.0142(6) -0.0039(4) -0.0013(4) -0.0032(4)
    C14 0.0242(6) 0.0177(6) 0.0181(6) -0.0033(5) -0.0034(5) -0.0013(5)
    C15 0.0306(7) 0.0260(7) 0.0207(7) -0.0052(5) -0.0061(5) -0.0024(5)
    C16 0.0419(8) 0.0403(9) 0.0171(7) -0.0072(6) -0.0017(6) -0.0017(6)
    C17 0.0331(8) 0.0492(10) 0.0256(8) -0.0127(7) 0.0054(6) 0.0028(7)
    C18 0.0271(7) 0.0419(9) 0.0301(8) -0.0130(6) -0.0030(6) 0.0036(6)
    C19 0.0243(6) 0.0220(6) 0.0217(7) -0.0047(5) -0.0049(5) 0.0013(5)
    C20 0.0533(10) 0.0545(11) 0.0247(8) -0.0106(8) -0.0159(7) -0.0118(7)
_geom_special_details
;
All e.s.d.'s (except the e.s.d. in the dihedral angle between two l.s. planes)
are estimated using the full covariance matrix. The cell e.s.d.'s are taken
into account individually in the estimation of e.s.d.'s in distances, angles
and torsion angles; correlations between e.s.d.'s in cell parameters are only
used when they are defined by crystal symmetry. An approximate (isotropic)
treatment of cell e.s.d.'s is used for estimating e.s.d.'s involving l.s.
planes.
;
loop_
    _geom_bond_atom_site_label_1
    _geom_bond_atom_site_label_2
    _geom_bond_site_symmetry_2
    _geom_bond_distance
    _geom_bond_publ_flag
    O1 C15 . 1.3637(16) ?
    O1 C20 . 1.4253(17) ?
    O2 C19 . 1.3582(16) ?
    O2 H2O . 0.87(2) ?
    N1 C1 . 1.2980(16) ?
    N1 N2 . 1.4032(14) ?
    N2 C3 . 1.4710(15) ?
    N2 H2N . 0.880(18) ?
    C1 C14 . 1.4662(17) ?
    C1 C2 . 1.5145(16) ?
    C2 C3 . 1.5387(17) ?
    C2 H2A . 0.9900 ?
    C2 H2B . 0.9900 ?
    C3 C4 . 1.5218(16) ?
    C3 H3A . 1.0000 ?
    C4 C5 . 1.3709(17) ?
    C4 C13 . 1.4349(16) ?
    C5 C6 . 1.4097(18) ?
    C5 H5A . 0.9500 ?
    C6 C7 . 1.3634(18) ?
    C6 H6A . 0.9500 ?
    C7 C8 . 1.4174(17) ?
    C7 H7A . 0.9500 ?
    C8 C9 . 1.4183(16) ?
    C8 C13 . 1.4223(17) ?
    C9 C10 . 1.3675(18) ?
    C9 H9A . 0.9500 ?
    C10 C11 . 1.4108(19) ?
    C10 H10A . 0.9500 ?
    C11 C12 . 1.3714(17) ?
    C11 H11A . 0.9500 ?
    C12 C13 . 1.4201(16) ?
    C12 H12A . 0.9500 ?
    C14 C19 . 1.4109(18) ?
    C14 C15 . 1.4189(18) ?
    C15 C16 . 1.383(2) ?
    C16 C17 . 1.383(2) ?
    C16 H16A . 0.9500 ?
    C17 C18 . 1.375(2) ?
    C17 H17A . 0.9500 ?
    C18 C19 . 1.3885(19) ?
    C18 H18A . 0.9500 ?
    C20 H20A . 0.9800 ?
    C20 H20B . 0.9800 ?
    C20 H20C . 0.9800 ?
loop_
    _geom_angle_atom_site_label_1
    _geom_angle_atom_site_label_2
    _geom_angle_atom_site_label_3
    _geom_angle_site_symmetry_1
    _geom_angle_site_symmetry_3
    _geom_angle
    _geom_angle_publ_flag
    C15 O1 C20 . . 118.42(12) ?
    C19 O2 H2O . . 108.3(13) ?
    C1 N1 N2 . . 109.49(10) ?
    N1 N2 C3 . . 108.34(9) ?
    N1 N2 H2N . . 110.6(11) ?
    C3 N2 H2N . . 116.6(11) ?
    N1 C1 C14 . . 120.08(11) ?
    N1 C1 C2 . . 111.19(10) ?
    C14 C1 C2 . . 128.58(11) ?
    C1 C2 C3 . . 101.19(9) ?
    C1 C2 H2A . . 111.5 ?
    C3 C2 H2A . . 111.5 ?
    C1 C2 H2B . . 111.5 ?
    C3 C2 H2B . . 111.5 ?
    H2A C2 H2B . . 109.3 ?
    N2 C3 C4 . . 114.54(10) ?
    N2 C3 C2 . . 100.63(9) ?
    C4 C3 C2 . . 111.44(10) ?
    N2 C3 H3A . . 110.0 ?
    C4 C3 H3A . . 110.0 ?
    C2 C3 H3A . . 110.0 ?
    C5 C4 C13 . . 119.03(11) ?
    C5 C4 C3 . . 122.04(10) ?
    C13 C4 C3 . . 118.91(10) ?
    C4 C5 C6 . . 121.70(11) ?
    C4 C5 H5A . . 119.1 ?
    C6 C5 H5A . . 119.1 ?
    C7 C6 C5 . . 120.35(11) ?
    C7 C6 H6A . . 119.8 ?
    C5 C6 H6A . . 119.8 ?
    C6 C7 C8 . . 120.27(12) ?
    C6 C7 H7A . . 119.9 ?
    C8 C7 H7A . . 119.9 ?
    C7 C8 C9 . . 120.87(11) ?
    C7 C8 C13 . . 119.64(11) ?
    C9 C8 C13 . . 119.47(11) ?
    C10 C9 C8 . . 121.02(12) ?
    C10 C9 H9A . . 119.5 ?
    C8 C9 H9A . . 119.5 ?
    C9 C10 C11 . . 119.64(11) ?
    C9 C10 H10A . . 120.2 ?
    C11 C10 H10A . . 120.2 ?
    C12 C11 C10 . . 120.83(11) ?
    C12 C11 H11A . . 119.6 ?
    C10 C11 H11A . . 119.6 ?
    C11 C12 C13 . . 120.89(12) ?
    C11 C12 H12A . . 119.6 ?
    C13 C12 H12A . . 119.6 ?
    C12 C13 C8 . . 118.13(11) ?
    C12 C13 C4 . . 122.86(11) ?
    C8 C13 C4 . . 119.00(10) ?
    C19 C14 C15 . . 117.14(11) ?
    C19 C14 C1 . . 120.32(11) ?
    C15 C14 C1 . . 122.53(11) ?
    O1 C15 C16 . . 123.05(12) ?
    O1 C15 C14 . . 115.53(11) ?
    C16 C15 C14 . . 121.42(13) ?
    C15 C16 C17 . . 119.26(13) ?
    C15 C16 H16A . . 120.4 ?
    C17 C16 H16A . . 120.4 ?
    C18 C17 C16 . . 121.39(13) ?
    C18 C17 H17A . . 119.3 ?
    C16 C17 H17A . . 119.3 ?
    C17 C18 C19 . . 119.76(14) ?
    C17 C18 H18A . . 120.1 ?
    C19 C18 H18A . . 120.1 ?
    O2 C19 C18 . . 116.51(12) ?
    O2 C19 C14 . . 122.46(11) ?
    C18 C19 C14 . . 121.03(12) ?
    O1 C20 H20A . . 109.5 ?
    O1 C20 H20B . . 109.5 ?
    H20A C20 H20B . . 109.5 ?
    O1 C20 H20C . . 109.5 ?
    H20A C20 H20C . . 109.5 ?
    H20B C20 H20C . . 109.5 ?
loop_
    _geom_torsion_atom_site_label_1
    _geom_torsion_atom_site_label_2
    _geom_torsion_atom_site_label_3
    _geom_torsion_atom_site_label_4
    _geom_torsion_site_symmetry_1
    _geom_torsion_site_symmetry_2
    _geom_torsion_site_symmetry_3
    _geom_torsion_site_symmetry_4
    _geom_torsion
    _geom_torsion_publ_flag
    C1 N1 N2 C3 . . . . -22.01(13) ?
    N2 N1 C1 C14 . . . . -172.78(10) ?
    N2 N1 C1 C2 . . . . 3.08(13) ?
    N1 C1 C2 C3 . . . . 15.56(13) ?
    C14 C1 C2 C3 . . . . -169.03(11) ?
    N1 N2 C3 C4 . . . . -89.55(12) ?
    N1 N2 C3 C2 . . . . 30.09(12) ?
    C1 C2 C3 N2 . . . . -26.20(11) ?
    C1 C2 C3 C4 . . . . 95.64(10) ?
    N2 C3 C4 C5 . . . . 12.88(16) ?
    C2 C3 C4 C5 . . . . -100.52(13) ?
    N2 C3 C4 C13 . . . . -168.47(10) ?
    C2 C3 C4 C13 . . . . 78.13(13) ?
    C13 C4 C5 C6 . . . . 0.10(18) ?
    C3 C4 C5 C6 . . . . 178.75(11) ?
    C4 C5 C6 C7 . . . . 0.0(2) ?
    C5 C6 C7 C8 . . . . 0.00(19) ?
    C6 C7 C8 C9 . . . . 178.47(11) ?
    C6 C7 C8 C13 . . . . -0.06(18) ?
    C7 C8 C9 C10 . . . . -178.63(12) ?
    C13 C8 C9 C10 . . . . -0.10(18) ?
    C8 C9 C10 C11 . . . . -0.32(19) ?
    C9 C10 C11 C12 . . . . 0.06(19) ?
    C10 C11 C12 C13 . . . . 0.63(19) ?
    C11 C12 C13 C8 . . . . -1.03(18) ?
    C11 C12 C13 C4 . . . . 178.11(11) ?
    C7 C8 C13 C12 . . . . 179.31(11) ?
    C9 C8 C13 C12 . . . . 0.77(17) ?
    C7 C8 C13 C4 . . . . 0.13(17) ?
    C9 C8 C13 C4 . . . . -178.41(10) ?
    C5 C4 C13 C12 . . . . -179.29(11) ?
    C3 C4 C13 C12 . . . . 2.02(17) ?
    C5 C4 C13 C8 . . . . -0.16(17) ?
    C3 C4 C13 C8 . . . . -178.84(10) ?
    N1 C1 C14 C19 . . . . 5.35(18) ?
    C2 C1 C14 C19 . . . . -169.70(11) ?
    N1 C1 C14 C15 . . . . -175.78(11) ?
    C2 C1 C14 C15 . . . . 9.2(2) ?
    C20 O1 C15 C16 . . . . 2.2(2) ?
    C20 O1 C15 C14 . . . . -177.87(13) ?
    C19 C14 C15 O1 . . . . 179.62(11) ?
    C1 C14 C15 O1 . . . . 0.72(18) ?
    C19 C14 C15 C16 . . . . -0.46(19) ?
    C1 C14 C15 C16 . . . . -179.36(13) ?
    O1 C15 C16 C17 . . . . 179.83(13) ?
    C14 C15 C16 C17 . . . . -0.1(2) ?
    C15 C16 C17 C18 . . . . 0.3(2) ?
    C16 C17 C18 C19 . . . . 0.0(2) ?
    C17 C18 C19 O2 . . . . 178.98(13) ?
    C17 C18 C19 C14 . . . . -0.6(2) ?
    C15 C14 C19 O2 . . . . -178.77(11) ?
    C1 C14 C19 O2 . . . . 0.16(19) ?
    C15 C14 C19 C18 . . . . 0.80(19) ?
    C1 C14 C19 C18 . . . . 179.73(12) ?
loop_
    _geom_hbond_atom_site_label_D
    _geom_hbond_atom_site_label_H
    _geom_hbond_atom_site_label_A
    _geom_hbond_site_symmetry_A
    _geom_hbond_distance_DH
    _geom_hbond_distance_HA
    _geom_hbond_distance_DA
    _geom_hbond_angle_DHA
    O2 H2O N1 . 0.87(2) 1.79(2) 2.5681(14) 148.0(19)
    N2 H2N Cg3 2_765 0.88(2) 2.56(2) 3.1811(13) 128.1(14)
    C3 H3A Cg2 2_765 1.00 2.80 3.5306(15) 130
    C12 H12A O2 1_655 0.95 2.54 3.4488(17) 161
_iucr_refine_instructions_details
;
TITL mo_d1330_0m in P-1
CELL 0.71073 7.7280 8.6933 12.7211 78.507 73.781 76.148
ZERR 2.00 0.0012 0.0014 0.0021 0.004 0.004 0.004
LATT 1
SFAC C H N O
UNIT 40 36 4 4
TEMP -126.150
SIZE 0.100 0.140 0.230
ACTA
L.S. 4
FMAP 2
PLAN 20
HTAB O2 N1
BOND $H
CONF
WGHT      0.0564      0.1900
FVAR       0.27080
O1    4    0.599167    0.289583    0.480059    11.00000    0.04316    0.05241 =
         0.01859   -0.00693   -0.00827   -0.01927
O2    4    0.287493    0.152257    0.246496    11.00000    0.02677    0.03371 =
         0.02343   -0.00101   -0.00553   -0.01433
N1    3    0.589459    0.255173    0.165822    11.00000    0.02241    0.01833 =
         0.01772   -0.00342   -0.00191   -0.00750
N2    3    0.757079    0.273168    0.090193    11.00000    0.02369    0.02013 =
         0.01666   -0.00422   -0.00084   -0.00857
C1    1    0.601184    0.260400    0.264819    11.00000    0.02158    0.01483 =
         0.01914   -0.00270   -0.00465   -0.00411
C2    1    0.786001    0.292784    0.263221    11.00000    0.02177    0.01966 =
         0.02093   -0.00218   -0.00590   -0.00531
AFIX  23
H2A   2    0.867968    0.194173    0.288093    11.00000   -1.20000
H2B   2    0.772711    0.375610    0.309766    11.00000   -1.20000
AFIX   0
C3    1    0.856577    0.352619    0.139731    11.00000    0.01853    0.01664 =
         0.02095   -0.00360   -0.00329   -0.00452
AFIX  13
H3A   2    0.991843    0.311613    0.115580    11.00000   -1.20000
AFIX   0
C4    1    0.815028    0.534538    0.116064    11.00000    0.01750    0.01707 =
         0.01600   -0.00329   -0.00032   -0.00462
C5    1    0.670136    0.616963    0.072441    11.00000    0.01895    0.02098 =
         0.02363   -0.00445   -0.00490   -0.00627
AFIX  43
H5A   2    0.594561    0.558933    0.055032    11.00000   -1.20000
AFIX   0
C6    1    0.630403    0.785588    0.052754    11.00000    0.02087    0.02218 =
         0.02647   -0.00211   -0.00795   -0.00043
AFIX  43
H6A   2    0.529081    0.839445    0.022418    11.00000   -1.20000
AFIX   0
C7    1    0.736614    0.871813    0.077017    11.00000    0.02350    0.01649 =
         0.02493   -0.00328   -0.00442   -0.00185
AFIX  43
H7A   2    0.708980    0.985426    0.063514    11.00000   -1.20000
AFIX   0
C8    1    0.888098    0.792603    0.122309    11.00000    0.01961    0.01824 =
         0.01547   -0.00458   -0.00026   -0.00423
C9    1    1.002385    0.880665    0.145450    11.00000    0.02593    0.02051 =
         0.01943   -0.00664   -0.00106   -0.00741
AFIX  43
H9A   2    0.975362    0.994288    0.131877    11.00000   -1.20000
AFIX   0
C10   1    1.150887    0.804528    0.187003    11.00000    0.02668    0.03059 =
         0.02124   -0.00885   -0.00415   -0.01257
AFIX  43
H10A  2    1.226699    0.864912    0.201801    11.00000   -1.20000
AFIX   0
C11   1    1.190888    0.635827    0.207774    11.00000    0.02092    0.03199 =
         0.02022   -0.00547   -0.00732   -0.00404
AFIX  43
H11A  2    1.294009    0.583039    0.236701    11.00000   -1.20000
AFIX   0
C12   1    1.082772    0.547079    0.186730    11.00000    0.02119    0.02083 =
         0.01940   -0.00289   -0.00465   -0.00351
AFIX  43
H12A  2    1.111271    0.433626    0.201980    11.00000   -1.20000
AFIX   0
C13   1    0.928784    0.622489    0.142450    11.00000    0.01763    0.01850 =
         0.01418   -0.00316   -0.00132   -0.00393
C14   1    0.451290    0.225500    0.360546    11.00000    0.02413    0.01767 =
         0.01802   -0.00131   -0.00336   -0.00334
C15   1    0.451129    0.239530    0.469801    11.00000    0.03058    0.02601 =
         0.02061   -0.00245   -0.00607   -0.00522
C16   1    0.308923    0.204401    0.558856    11.00000    0.04186    0.04030 =
         0.01707   -0.00168   -0.00170   -0.00724
AFIX  43
H16A  2    0.310984    0.214275    0.631517    11.00000   -1.20000
AFIX   0
C17   1    0.163611    0.154715    0.540963    11.00000    0.03301    0.04921 =
         0.02556    0.00276    0.00546   -0.01271
AFIX  43
H17A  2    0.065560    0.131059    0.602062    11.00000   -1.20000
AFIX   0
C18   1    0.158114    0.138855    0.436624    11.00000    0.02710    0.04180 =
         0.03003    0.00359   -0.00294   -0.01295
AFIX  43
H18A  2    0.057069    0.104625    0.426030    11.00000   -1.20000
AFIX   0
C19   1    0.300794    0.173048    0.346774    11.00000    0.02427    0.02196 =
         0.02166    0.00131   -0.00487   -0.00476
C20   1    0.610777    0.300942    0.588025    11.00000    0.05330    0.05441 =
         0.02464   -0.01177   -0.01588   -0.01056
AFIX 137
H20A  2    0.722896    0.338977    0.582744    11.00000   -1.50000
H20B  2    0.614033    0.195331    0.633184    11.00000   -1.50000
H20C  2    0.503385    0.376328    0.622386    11.00000   -1.50000
AFIX   0
H2O   2    0.382639    0.177748    0.197210    11.00000    0.05060
H2N   2    0.739329    0.318142    0.024711    11.00000    0.03255
HKLF 4 1 1 0 0 0 1 0 0 0 1
REM  mo_d1330_0m in P-1
REM R1 =  0.0425 for   2963 Fo > 4sig(Fo)  and  0.0523 for all   3605 data
REM    226 parameters refined using      0 restraints
END
REM Highest difference peak  0.279,  deepest hole -0.259,  1-sigma level  0.046
Q1    1   0.8323  0.4416  0.1240  11.00000  0.05    0.28
Q2    1   1.0041  0.5876  0.1653  11.00000  0.05    0.28
Q3    1   0.8853  0.5808  0.1183  11.00000  0.05    0.27
Q4    1   0.9223  0.7071  0.1286  11.00000  0.05    0.25
Q5    1   0.6896  0.2587  0.2731  11.00000  0.05    0.24
Q6    1   0.7592  0.5793  0.0828  11.00000  0.05    0.24
Q7    1   0.8070  0.8343  0.1020  11.00000  0.05    0.23
Q8    1   0.5299  0.2560  0.3071  11.00000  0.05    0.22
Q9    1   0.4427  0.2790  0.4030  11.00000  0.05    0.22
Q10   1   0.3908  0.1728  0.3603  11.00000  0.05    0.22
Q11   1   0.8277  0.3381  0.2038  11.00000  0.05    0.22
Q12   1   0.4663  0.1950  0.4180  11.00000  0.05    0.22
Q13   1   1.0840  0.8353  0.1582  11.00000  0.05    0.21
Q14   1   0.9452  0.8284  0.1388  11.00000  0.05    0.21
Q15   1   0.8065  0.3195  0.1199  11.00000  0.05    0.20
Q16   1   0.5592  0.3175  0.2154  11.00000  0.05    0.19
Q17   1   0.7148  0.8234  0.0403  11.00000  0.05    0.19
Q18   1   1.1584  0.7196  0.1909  11.00000  0.05    0.19
Q19   1   0.3544  0.2543  0.5032  11.00000  0.05    0.19
Q20   1   1.1574  0.5901  0.1760  11.00000  0.05    0.18
;
data_New_Global_Publ_Block
_journal_date_recd_electronic     2015-09-08
_journal_date_accepted     2015-10-02
_journal_name_full     'Acta Crystallographica, Section E'
_journal_year     2015
_journal_volume     71
_journal_issue     11
_journal_page_first     o828
_journal_page_last     o829
_journal_paper_category     HO
_journal_paper_doi     10.1107/S2056989015018472
_journal_coeditor_code     SU5207
_publ_contact_author_name     'Dongsoo Koh'
_publ_contact_author_address
;
Department of Applied Chemistry, Dongduk Women's University,
Seoul 136-714, Republic of Korea
;
_publ_contact_author_email     'dskoh@dongduk.ac.kr'
_publ_contact_author_fax     '82-2-940-4510'
_publ_contact_author_phone     '82-10-3999-4512'
_publ_section_title
;
Crystal structure of
3-methoxy-2-(5-(naphthalen-1-yl)-4,5-dihydro-1<i>H</i>-pyrazol-3-yl)phenol
;
_publ_section_title_footnote     .
loop_
    _publ_author_name
    _publ_author_footnote
    _publ_author_address
    'Koh, Dongsoo' .
;
Department of Applied Chemistry, Dongduk Women's University, Seoul 136-714,
Republic of Korea
;
_publ_section_synopsis     .
