# Supplementary material for: Crystal structure of 3-meth­oxy-2-[5-(naphthalen-1-yl)-4,5-di­hydro-1H-pyrazol-3-yl]phenol
Source: Acta Crystallogr E Crystallogr Commun. 2015 Oct 7;71(Pt 11):o828–9. doi: 10.1107/S2056989015018472 (PMC4645021; doi:10.1107/S2056989015018472)
Supplement: Supplementary file 2 [file e-71-0o828-Isup2.hkl]

# 
# h,k,l, Fc-squared, Fo-squared, sigma(Fo-squared) and status flag 
# 
data_I
_shelx_title ' mo_d1330_0m in P-1' 
_shelx_refln_list_code          4 
_shelx_F_calc_maximum      115.50 
_exptl_crystal_F_000       336.00 
_reflns_d_resolution_high  0.7688 
 
loop_ 
 _symmetry_equiv_pos_as_xyz 
 'x, y, z' 
 '-x, -y, -z' 
 
_cell_length_a     7.7280 
_cell_length_b     8.6933 
_cell_length_c    12.7211 
_cell_angle_alpha  78.507 
_cell_angle_beta   73.781 
_cell_angle_gamma  76.148 
 
_shelx_F_squared_multiplier     1.000 
 
loop_ 
 _refln_index_h 
 _refln_index_k 
 _refln_index_l 
 _refln_F_squared_calc 
 _refln_F_squared_meas 
 _refln_F_squared_sigma 
 _refln_observed_status 
   1   0   0      112.69      111.39      1.79 o 
   2   0   0     1259.87     1268.49     21.74 o 
   3   0   0        6.85       13.65      0.50 o 
   4   0   0      247.29      256.88      5.19 o 
   5   0   0       72.19       72.31      1.51 o 
   6   0   0       11.70        7.63      0.87 o 
   7   0   0       96.76       96.83      3.32 o 
   8   0   0       12.27       11.83      1.20 o 
   9   0   0       12.42       12.12      2.04 o 
  -9   1   0        0.08       -0.68      1.09 o 
  -8   1   0        1.78        2.24      0.81 o 
  -7   1   0      588.73      606.39     15.70 o 
  -6   1   0      247.40      256.34      5.84 o 
  -5   1   0       19.55       18.75      0.73 o 
  -4   1   0     1621.05     1681.25     28.97 o 
  -3   1   0       22.18       26.57      0.76 o 
  -2   1   0       33.83       36.87      0.87 o 
  -1   1   0        2.67        4.18      0.35 o 
   0   1   0       38.70       29.42      1.77 o 
   1   1   0       91.75       93.06      2.41 o 
   2   1   0        4.20        3.44      0.34 o 
   3   1   0      378.47      391.07      7.94 o 
   4   1   0      443.28      473.20      9.62 o 
   5   1   0       27.22       27.95      1.30 o 
   6   1   0      681.31      685.71     30.71 o 
   7   1   0        3.23        1.97      0.67 o 
   8   1   0      135.86      137.88      4.48 o 
   9   1   0        3.31        4.36      1.36 o 
  -8   2   0        4.93        6.10      1.29 o 
  -7   2   0      107.03      110.08      3.80 o 
  -6   2   0        1.09        0.53      0.35 o 
  -5   2   0       70.52       70.34      2.14 o 
  -4   2   0       15.06       12.46      0.64 o 
  -3   2   0       84.13       82.66      1.78 o 
  -2   2   0       27.75       25.73      0.72 o 
  -1   2   0    13340.70    13224.05    262.75 o 
   0   2   0    12340.69    10867.97    374.66 o 
   1   2   0      299.33      275.02      7.22 o 
   2   2   0      112.07      105.84      2.94 o 
   3   2   0       90.86      104.00      2.88 o 
   4   2   0      430.87      467.48      9.94 o 
   5   2   0      156.65      155.96      2.93 o 
   6   2   0      319.19      298.32      7.94 o 
   7   2   0       39.55       38.81      1.88 o 
   8   2   0      160.67      163.70      7.42 o 
   9   2   0        0.51        1.09      1.23 o 
  -8   3   0       49.69       58.21      6.20 o 
  -7   3   0      205.81      217.76      5.42 o 
  -6   3   0       12.09       12.41      0.78 o 
  -5   3   0      151.00      149.90      3.17 o 
  -4   3   0       46.86       49.73      1.35 o 
  -3   3   0       14.26       15.12      0.70 o 
  -2   3   0        1.57        1.93      0.29 o 
  -1   3   0      339.48      351.50     21.38 o 
   0   3   0      998.55     1025.04     25.23 o 
   1   3   0     1732.45     1767.18     43.09 o 
   2   3   0      508.96      491.76     12.33 o 
   3   3   0        6.26        9.38      1.70 o 
   4   3   0       37.86       38.92      1.43 o 
   5   3   0      229.97      203.02      8.17 o 
   6   3   0      409.43      397.41     14.84 o 
   7   3   0       20.45       21.38      2.18 o 
   8   3   0       63.39       73.95      4.22 o 
   9   3   0       42.60       39.77      3.13 o 
  -8   4   0        0.01        0.01      0.91 o 
  -7   4   0       12.32       11.20      1.17 o 
  -6   4   0      118.99      116.11      2.91 o 
  -5   4   0      130.45      128.21      2.90 o 
  -4   4   0        2.05        2.48      0.47 o 
  -3   4   0       10.56        8.99      0.59 o 
  -2   4   0      865.71      874.41     17.77 o 
  -1   4   0     5473.05     5817.88    451.75 o 
   0   4   0        0.00        0.14      0.48 o 
   1   4   0      153.49      149.95      4.23 o 
   2   4   0        7.28        4.53      0.58 o 
   3   4   0       25.32       28.03      1.30 o 
   4   4   0      320.70      345.18      8.90 o 
   5   4   0      197.46      190.44      6.67 o 
   6   4   0      312.54      308.01      7.97 o 
   7   4   0       17.90       17.84      2.04 o 
   8   4   0       24.53       23.56      2.45 o 
   9   4   0        2.06        0.82      1.23 o 
  -7   5   0       50.52       49.49      3.00 o 
  -6   5   0       18.95       21.28      1.13 o 
  -5   5   0      358.99      361.48      6.97 o 
  -4   5   0      429.91      428.56      9.25 o 
  -3   5   0        4.08        4.80      0.71 o 
  -2   5   0       77.85       85.25      2.38 o 
  -1   5   0      276.98      242.97      9.40 o 
   0   5   0       41.94       61.52      3.20 o 
   1   5   0      354.94      378.33      9.92 o 
   2   5   0       96.21       95.09      8.65 o 
   3   5   0        1.47        1.94      0.52 o 
   4   5   0       10.67        9.19      0.81 o 
   5   5   0      197.69      195.40      5.48 o 
   6   5   0       65.35       68.66      2.79 o 
   7   5   0       69.20       73.41      4.22 o 
   8   5   0        0.96        2.72      1.23 o 
   9   5   0       11.49       14.84      2.18 o 
  -6   6   0      108.99      110.86      3.20 o 
  -5   6   0        0.32        0.66      0.58 o 
  -4   6   0       71.78       74.15      3.32 o 
  -3   6   0      126.83      124.22      3.32 o 
  -2   6   0      812.12      798.93     20.17 o 
  -1   6   0      397.27      384.47     14.57 o 
   0   6   0        1.40        1.32      0.62 o 
   1   6   0       29.86       31.61      1.64 o 
   2   6   0       11.71       11.04      3.13 o 
   3   6   0      481.89      464.89     12.18 o 
   4   6   0       99.34       92.66      7.97 o 
   5   6   0      363.91      350.19      9.94 o 
   6   6   0       48.52       47.53      1.96 o 
   7   6   0      176.06      180.32      8.04 o 
   8   6   0       96.23       97.79      5.45 o 
  -6   7   0        6.00        8.54      4.43 o 
  -5   7   0        3.12        3.81      0.84 o 
  -4   7   0       18.40       17.85      1.28 o 
  -3   7   0        0.27       -0.24      0.60 o 
  -2   7   0      121.45      131.35      4.28 o 
  -1   7   0        5.13        4.90      1.36 o 
   0   7   0       19.17       30.37      2.59 o 
   1   7   0       27.23       24.97      5.24 o 
   2   7   0        6.94        6.00      0.95 o 
   3   7   0      161.59      161.25      5.00 o 
   4   7   0      224.60      222.15      6.50 o 
   5   7   0       91.64       91.90      3.22 o 
   6   7   0      102.12      107.63      3.63 o 
   7   7   0       24.27       23.70      2.59 o 
   8   7   0       15.38       15.12      2.45 o 
  -5   8   0        0.41       -0.91      0.91 o 
  -4   8   0       92.39      101.96      3.17 o 
  -3   8   0        4.86        2.00      0.72 o 
  -2   8   0      108.08      110.26      3.93 o 
  -1   8   0       31.57       28.19      2.86 o 
   0   8   0      119.65      103.78      5.45 o 
   1   8   0        0.06       -0.54      1.09 o 
   2   8   0       35.04       40.59      3.00 o 
   3   8   0       46.16       43.39      2.25 o 
   4   8   0       24.93       27.55      2.25 o 
   5   8   0      141.81      137.07      4.51 o 
   6   8   0       35.22       39.64      3.81 o 
   7   8   0        5.85        6.95      1.77 o 
  -3   9   0       53.98       63.47      2.45 o 
  -2   9   0       87.93       88.39      3.53 o 
  -1   9   0       25.83       26.56      3.00 o 
   0   9   0        0.30        0.54      1.23 o 
   1   9   0        0.24        0.54      1.23 o 
   2   9   0       38.09       37.73      3.13 o 
   3   9   0        3.37        2.04      1.23 o 
   4   9   0        1.49        1.63      1.23 o 
   5   9   0        6.02        7.22      1.50 o 
   6   9   0       13.09       17.02      1.91 o 
  -2  10   0        7.83        6.26      2.04 o 
  -1  10   0       36.15       35.95      3.81 o 
   0  10   0       18.45       12.12      2.32 o 
   1  10   0       16.02       15.66      2.45 o 
   2  10   0        5.79        2.72      1.63 o 
   3  10   0        6.49       11.17      2.04 o 
   4  10   0       80.91       83.35      4.90 o 
   5  10   0       25.02       23.29      2.59 o 
   1  11   0        0.37       -1.36      1.36 o 
   2  11   0        6.56       12.26      2.45 o 
   3  11   0       57.47       76.40      5.04 o 
  -5 -10   1       50.91       60.61      4.09 o 
  -4 -10   1      117.90      132.92      6.67 o 
  -3 -10   1        9.95        9.67      2.18 o 
  -2 -10   1        2.58        4.63      1.77 o 
  -1 -10   1        1.94       -0.82      1.36 o 
   0 -10   1        4.86        2.45      1.63 o 
   1 -10   1       21.95       25.88      3.13 o 
   2 -10   1       33.15       24.91      2.21 o 
  -6  -9   1       14.08       17.43      2.04 o 
  -5  -9   1       24.91       20.56      2.32 o 
  -4  -9   1      421.32      383.79     14.98 o 
  -3  -9   1      176.79      195.03      8.58 o 
  -2  -9   1        3.32        1.77      1.36 o 
  -1  -9   1        0.03        0.54      1.09 o 
   0  -9   1       24.24       18.93      2.45 o 
   1  -9   1       11.10        9.81      2.18 o 
   2  -9   1        1.58        4.87      1.57 o 
   3  -9   1       82.56       90.91      3.03 o 
  -7  -8   1        5.10        5.72      1.77 o 
  -6  -8   1        0.05        1.00      0.89 o 
  -5  -8   1        5.29        4.96      1.16 o 
  -4  -8   1        0.12       -0.54      0.95 o 
  -3  -8   1        1.23       -0.27      0.95 o 
  -2  -8   1       14.30       11.71      1.77 o 
  -1  -8   1        1.05        0.68      1.09 o 
   0  -8   1      361.41      289.27     11.85 o 
   1  -8   1       18.66        8.99      1.77 o 
   2  -8   1      291.95      294.31     12.26 o 
   3  -8   1      271.31      287.43      6.81 o 
   4  -8   1       43.24       51.46      2.47 o 
   5  -8   1       19.16       19.94      1.48 o 
  -8  -7   1        0.45       -0.68      1.23 o 
  -7  -7   1        0.27       -0.82      1.09 o 
  -6  -7   1       70.96       71.43      4.49 o 
  -5  -7   1      325.99      328.56      9.09 o 
  -4  -7   1     2507.70     2499.43     84.71 o 
  -3  -7   1      144.26      139.83      4.70 o 
  -2  -7   1        0.43       -0.27      0.82 o 
  -1  -7   1       11.34       12.53      1.77 o 
   0  -7   1       97.59       73.68      4.09 o 
   1  -7   1        0.10        1.50      1.09 o 
   2  -7   1       52.09       56.25      3.68 o 
   3  -7   1       58.26       54.41      2.41 o 
   4  -7   1        0.08       -0.54      0.54 o 
   5  -7   1        0.01        0.50      0.64 o 
   6  -7   1       25.15       26.40      2.21 o 
  -8  -6   1      121.12      136.19      6.95 o 
  -7  -6   1        3.37        2.18      1.23 o 
  -6  -6   1        0.51        1.04      0.58 o 
  -5  -6   1        9.91        8.45      1.05 o 
  -4  -6   1        4.85        4.03      1.09 o 
  -3  -6   1       46.73       44.07      1.97 o 
  -2  -6   1        6.42        8.37      2.11 o 
  -1  -6   1      137.97      122.11      4.63 o 
   0  -6   1      157.68      156.94      4.77 o 
   1  -6   1      142.13      136.46      6.13 o 
   2  -6   1      820.27      793.59     28.60 o 
   3  -6   1        0.17        0.00      0.55 o 
   4  -6   1      103.08       96.02      2.80 o 
   5  -6   1       16.80       15.77      1.19 o 
   6  -6   1        5.05        4.22      1.16 o 
  -9  -5   1        0.05        2.32      1.36 o 
  -8  -5   1        1.62        0.41      1.23 o 
  -7  -5   1       76.34       82.12      4.63 o 
  -6  -5   1       67.37       65.84      2.42 o 
  -5  -5   1     1428.30     1402.58     34.76 o 
  -4  -5   1      581.48      540.19     13.86 o 
  -3  -5   1       78.07       78.31      3.68 o 
  -2  -5   1       10.72       10.54      0.91 o 
  -1  -5   1       29.75       28.46      2.04 o 
   0  -5   1      108.14      124.70      7.29 o 
   1  -5   1      242.72      258.55     11.78 o 
   2  -5   1      553.07      571.10     19.13 o 
   3  -5   1       50.87       49.48      1.50 o 
   4  -5   1       54.90       59.61      1.95 o 
   5  -5   1        9.95        9.68      1.41 o 
   6  -5   1        4.71        4.69      1.01 o 
   7  -5   1       19.79       24.01      2.06 o 
  -9  -4   1       26.41       32.55      3.27 o 
  -8  -4   1       23.84       24.79      2.59 o 
  -7  -4   1       39.11       41.27      3.00 o 
  -6  -4   1        3.80        4.71      0.68 o 
  -5  -4   1       77.82       80.92      2.68 o 
  -4  -4   1       21.04       21.25      1.14 o 
  -3  -4   1      417.86      417.80     18.45 o 
  -2  -4   1       68.89       67.01      3.13 o 
  -1  -4   1        0.09        0.41      0.61 o 
   0  -4   1       56.61       73.89      2.45 o 
   1  -4   1     1864.66     1818.16     44.59 o 
   2  -4   1      743.69      796.31     20.22 o 
   3  -4   1      342.87      315.94      5.92 o 
   4  -4   1      333.51      327.54      5.59 o 
   5  -4   1       45.07       41.75      1.36 o 
   6  -4   1        1.12        0.88      0.42 o 
   7  -4   1       25.13       26.70      1.62 o 
   8  -4   1       90.08       90.73      3.11 o 
  -9  -3   1        0.02       -0.41      1.09 o 
  -8  -3   1        4.16        4.77      1.50 o 
  -7  -3   1        0.15       -0.14      0.82 o 
  -6  -3   1      918.20      924.19     23.01 o 
  -5  -3   1     1449.87     1431.35     35.24 o 
  -4  -3   1      168.77      173.47      4.76 o 
  -3  -3   1       58.94       51.56      1.78 o 
  -2  -3   1      101.52      105.92      3.88 o 
  -1  -3   1      293.21      306.08      7.94 o 
   0  -3   1     1106.88     1188.38     29.18 o 
   1  -3   1     2193.35     2354.89     83.15 o 
   2  -3   1      471.11      461.62     23.49 o 
   3  -3   1      216.34      210.90      3.62 o 
   4  -3   1       16.72       16.76      0.76 o 
   5  -3   1        4.76        4.23      0.63 o 
   6  -3   1        3.09        2.08      0.65 o 
   7  -3   1      118.73      117.71      3.40 o 
   8  -3   1        1.67        2.68      0.85 o 
  -9  -2   1      107.54      116.04      6.13 o 
  -8  -2   1      381.31      369.69     18.93 o 
  -7  -2   1       11.21       10.49      1.16 o 
  -6  -2   1       78.14       75.19      2.02 o 
  -5  -2   1      147.39      138.58      3.24 o 
  -4  -2   1        3.63        2.73      0.68 o 
  -3  -2   1      946.13      948.53     23.35 o 
  -2  -2   1       28.13       36.76      1.30 o 
  -1  -2   1        0.42        2.56      0.43 o 
   0  -2   1     1554.58     1579.71     57.95 o 
   1  -2   1     3889.40     3870.92     94.62 o 
   2  -2   1       27.41       31.52      0.78 o 
   3  -2   1      145.50      164.89      2.84 o 
   4  -2   1        0.13        0.35      0.27 o 
   5  -2   1       16.62       17.13      0.69 o 
   6  -2   1       32.98       32.04      1.37 o 
   7  -2   1        1.43        1.29      0.61 o 
   8  -2   1      314.09      297.88      8.47 o 
   9  -2   1        5.16        7.22      1.77 o 
  -9  -1   1        3.76        2.86      1.36 o 
  -8  -1   1      161.90      158.65      5.06 o 
  -7  -1   1      478.23      487.29     12.86 o 
  -6  -1   1      814.02      781.78     15.93 o 
  -5  -1   1       91.50       94.86      2.35 o 
  -4  -1   1        6.32        4.56      0.79 o 
  -3  -1   1       79.54       85.18      2.14 o 
  -2  -1   1      473.51      479.62     16.03 o 
  -1  -1   1      595.13      612.93     15.07 o 
   0  -1   1       78.80       72.10      2.81 o 
   1  -1   1     6618.21     5974.17    145.37 o 
   2  -1   1      351.07      335.46      5.29 o 
   3  -1   1      970.98      937.42     16.21 o 
   4  -1   1      718.27      809.49     13.05 o 
   5  -1   1       20.55       21.24      1.09 o 
   6  -1   1        0.38        0.09      0.43 o 
   7  -1   1       32.16       35.18      1.79 o 
   8  -1   1        0.05        0.62      0.62 o 
   9  -1   1        0.33        1.63      1.23 o 
  -9   0   1        0.77        2.04      1.36 o 
  -8   0   1       55.72       52.12      2.45 o 
  -7   0   1        6.00        4.84      0.87 o 
  -6   0   1      187.05      183.98      4.20 o 
  -5   0   1        2.88        2.45      0.40 o 
  -4   0   1      192.01      186.93      5.83 o 
  -3   0   1        3.77        5.39      0.41 o 
  -2   0   1      195.21      197.64      5.29 o 
  -1   0   1      988.91      941.45     18.69 o 
   0   0   1      309.53      174.81     25.13 o 
   1   0   1     3424.77     3277.32    111.95 o 
   2   0   1      262.80      262.57      4.61 o 
   3   0   1      284.64      270.11      5.61 o 
   4   0   1        7.29        7.49      0.51 o 
   5   0   1        8.71       10.22      0.69 o 
   6   0   1       76.56       85.56      2.36 o 
   7   0   1      261.14      254.75      7.03 o 
   8   0   1       30.88       27.94      1.91 o 
   9   0   1        6.95        5.86      1.50 o 
  -9   1   1        1.14        0.37      0.81 o 
  -8   1   1       58.41       62.34      2.79 o 
  -7   1   1       90.12       88.16      7.35 o 
  -6   1   1      121.08      118.80      2.94 o 
  -5   1   1       59.01       64.31      1.82 o 
  -4   1   1      102.37      105.42      2.24 o 
  -3   1   1      311.96      317.19      5.75 o 
  -2   1   1       45.29       39.80      0.95 o 
  -1   1   1      720.35      723.93     18.32 o 
   0   1   1     2106.54     2003.11     61.96 o 
   1   1   1      438.41      447.49     13.21 o 
   2   1   1     2648.07     2535.47     72.35 o 
   3   1   1        7.62       14.84      0.56 o 
   4   1   1       81.72       95.48      2.26 o 
   5   1   1       35.82       32.93      1.30 o 
   6   1   1       40.96       45.80      2.86 o 
   7   1   1        2.23        2.25      0.67 o 
   8   1   1       67.27       74.91      3.95 o 
   9   1   1        6.22        7.35      1.50 o 
  -8   2   1        0.69       -0.48      0.81 o 
  -7   2   1      137.02      136.11      4.52 o 
  -6   2   1       91.63       98.25      3.00 o 
  -5   2   1      295.97      292.91      5.58 o 
  -4   2   1        0.10       -0.11      0.29 o 
  -3   2   1       37.45       39.81      1.07 o 
  -2   2   1      344.49      306.09      6.66 o 
  -1   2   1      206.94      196.74      6.81 o 
   0   2   1      277.95      276.01      7.03 o 
   1   2   1        1.54        2.01      0.41 o 
   2   2   1      206.14      216.04      5.44 o 
   3   2   1       73.34       70.89      1.36 o 
   4   2   1       19.19       22.03      0.91 o 
   5   2   1        4.27        6.86      0.62 o 
   6   2   1        3.13        4.20      0.62 o 
   7   2   1      868.90      844.36     21.23 o 
   8   2   1       37.10       40.31      2.72 o 
   9   2   1        0.84        0.14      0.95 o 
  -8   3   1      150.25      141.72      5.00 o 
  -7   3   1       17.29       16.84      1.59 o 
  -6   3   1        0.58        0.82      0.46 o 
  -5   3   1       95.29       94.86      2.27 o 
  -4   3   1        0.52        0.31      0.35 o 
  -3   3   1      176.22      166.89      3.32 o 
  -2   3   1      109.65      105.72      2.21 o 
  -1   3   1       62.83       68.38      1.36 o 
   0   3   1     2280.47     2155.08     57.95 o 
   1   3   1      221.86      206.74      7.63 o 
   2   3   1       17.39       22.66      1.09 o 
   3   3   1      111.30      123.24      3.75 o 
   4   3   1      371.75      423.82      8.59 o 
   5   3   1       31.53       28.60      1.77 o 
   6   3   1        2.20        1.77      0.82 o 
   7   3   1       28.64       24.68      1.77 o 
   8   3   1       23.77       22.71      2.32 o 
   9   3   1        4.83        4.49      1.36 o 
  -8   4   1        1.04        2.12      1.01 o 
  -7   4   1       46.88       50.11      2.65 o 
  -6   4   1       38.91       38.31      1.41 o 
  -5   4   1        8.95        7.88      0.70 o 
  -4   4   1       69.01       63.81      2.20 o 
  -3   4   1      133.88      130.27      3.64 o 
  -2   4   1       33.15       33.14      0.95 o 
  -1   4   1      269.40      299.08     11.17 o 
   0   4   1      629.19      776.60     19.40 o 
   1   4   1      125.68      109.87      6.47 o 
   2   4   1       94.03      101.64      6.26 o 
   3   4   1      189.18      210.30      5.58 o 
   4   4   1        8.20        6.94      0.75 o 
   5   4   1        1.19        1.31      0.25 o 
   6   4   1      125.90      127.07      5.58 o 
   7   4   1       12.91        8.99      1.36 o 
   8   4   1        2.19        2.72      1.09 o 
   9   4   1       57.59       64.28      3.95 o 
  -7   5   1        1.24        2.32      0.86 o 
  -6   5   1       45.76       46.31      2.22 o 
  -5   5   1      344.21      337.55      6.58 o 
  -4   5   1      857.76      835.92     15.00 o 
  -3   5   1       31.05       32.80      1.32 o 
  -2   5   1       52.28       46.91      1.56 o 
  -1   5   1      332.21      344.62      9.20 o 
   0   5   1        0.03        0.41      0.54 o 
   1   5   1       23.58       22.16      2.11 o 
   2   5   1      306.77      340.33      8.95 o 
   3   5   1      186.12      175.87      9.06 o 
   4   5   1       10.41        9.92      0.85 o 
   5   5   1        1.85        2.26      0.54 o 
   6   5   1        2.33        1.63      0.82 o 
   7   5   1       60.92       55.29      3.40 o 
   8   5   1       65.13       62.24      3.81 o 
   9   5   1       15.97       16.75      2.18 o 
  -6   6   1        9.54        7.23      0.98 o 
  -5   6   1        4.67        4.93      0.83 o 
  -4   6   1       38.51       39.76      1.67 o 
  -3   6   1       10.76       10.67      1.24 o 
  -2   6   1       36.71       41.70      3.13 o 
  -1   6   1       50.52       40.59      2.72 o 
   0   6   1       28.35       33.80      1.73 o 
   1   6   1      151.06      146.06      4.43 o 
   2   6   1        0.84        0.07      0.52 o 
   3   6   1       45.82       45.51      1.92 o 
   4   6   1      180.20      180.21      7.08 o 
   5   6   1        0.00        0.37      0.52 o 
   6   6   1       18.89       18.98      1.13 o 
   7   6   1        6.67        5.72      1.50 o 
   8   6   1        6.67       11.98      1.91 o 
   9   6   1       12.25       16.07      2.32 o 
  -6   7   1       89.86       83.89      2.84 o 
  -5   7   1        0.58        0.00      0.69 o 
  -4   7   1       36.93       33.20      2.75 o 
  -3   7   1       11.89       11.33      1.39 o 
  -2   7   1       14.92       15.43      2.93 o 
  -1   7   1       77.81       77.77      4.36 o 
   0   7   1        2.19        1.63      1.09 o 
   1   7   1       67.82       55.29      3.40 o 
   2   7   1       13.09       15.13      1.30 o 
   3   7   1      157.40      144.49      4.57 o 
   4   7   1       43.90       45.54      3.27 o 
   5   7   1       11.57       12.49      1.84 o 
   6   7   1       36.46       35.41      1.66 o 
   7   7   1        9.41        8.17      1.63 o 
   8   7   1        5.82        6.54      1.63 o 
  -5   8   1        0.04        0.30      1.57 o 
  -4   8   1        0.42        0.68      0.83 o 
  -3   8   1       12.42       13.89      1.18 o 
  -2   8   1        2.29        4.41      0.91 o 
  -1   8   1      110.35       88.66      4.90 o 
   0   8   1       27.70       26.69      2.72 o 
   1   8   1       24.15       23.29      2.45 o 
   2   8   1       32.82       32.46      1.97 o 
   3   8   1      108.11      104.15      3.70 o 
   4   8   1       21.30       22.67      2.52 o 
   5   8   1       11.06       12.71      1.97 o 
   6   8   1       11.48       10.63      1.91 o 
   7   8   1       24.20       29.42      3.13 o 
   8   8   1       33.57       41.54      3.68 o 
  -3   9   1        1.64        3.26      1.23 o 
  -2   9   1        8.05        7.49      1.91 o 
  -1   9   1       67.87       54.57      5.11 o 
   0   9   1        0.38        0.41      1.23 o 
   1   9   1      103.56      109.09      5.72 o 
   2   9   1        7.51        6.26      1.50 o 
   3   9   1        8.13        9.81      1.77 o 
   4   9   1        0.11       -0.54      1.09 o 
   5   9   1        5.94        7.54      1.18 o 
   6   9   1        1.93        4.49      1.50 o 
   7   9   1       55.65       67.69      4.77 o 
  -2  10   1       10.96        8.99      2.32 o 
  -1  10   1        0.02        0.68      1.50 o 
   0  10   1        5.43        3.81      1.77 o 
   1  10   1        0.23        0.95      1.36 o 
   2  10   1        1.65        1.63      1.36 o 
   3  10   1       31.93       38.27      3.27 o 
   4  10   1       45.24       44.67      3.40 o 
   5  10   1        4.71        5.58      1.50 o 
   1  11   1       15.96       17.30      2.72 o 
   2  11   1        0.00       -0.95      1.36 o 
   3  11   1       26.54       32.28      3.40 o 
  -4 -10   2      210.31      207.01      9.26 o 
  -3 -10   2       51.94       37.73      3.54 o 
  -2 -10   2        0.56        2.32      1.50 o 
  -1 -10   2        0.00        0.95      1.50 o 
   0 -10   2        2.42        3.40      1.91 o 
   1 -10   2        5.45        5.58      2.04 o 
  -6  -9   2        5.46        5.72      1.50 o 
  -5  -9   2        1.23        0.54      1.23 o 
  -4  -9   2       94.47       99.42      5.45 o 
  -3  -9   2       86.97       92.20      5.18 o 
  -2  -9   2        1.53        2.72      1.36 o 
  -1  -9   2       28.68       21.25      2.72 o 
   0  -9   2        0.61        0.95      1.36 o 
   1  -9   2        7.53        3.81      1.77 o 
   2  -9   2        7.69        3.95      1.77 o 
   3  -9   2       31.91       23.59      2.06 o 
  -6  -8   2        3.03        1.50      1.09 o 
  -5  -8   2        7.21        6.54      1.50 o 
  -4  -8   2       60.97       55.70      3.68 o 
  -3  -8   2      127.27      114.81      5.72 o 
  -2  -8   2       32.60       34.05      2.86 o 
  -1  -8   2        1.78        2.18      1.23 o 
   0  -8   2       70.73       56.38      3.81 o 
   1  -8   2       25.54       19.61      2.45 o 
   2  -8   2        9.80        6.40      1.77 o 
   3  -8   2       18.61       22.43      1.88 o 
   4  -8   2        0.01        0.67      0.72 o 
   5  -8   2        3.17        3.30      0.86 o 
  -7  -7   2        3.48        4.77      1.63 o 
  -6  -7   2        1.06        0.72      0.75 o 
  -5  -7   2       14.93       13.82      1.37 o 
  -4  -7   2        0.51        1.52      0.75 o 
  -3  -7   2      122.28      121.62      4.14 o 
  -2  -7   2        2.74        3.13      1.23 o 
   0  -7   2        1.43        1.50      1.09 o 
   1  -7   2        0.45       -0.82      0.95 o 
   2  -7   2      141.40      147.36      6.81 o 
   3  -7   2      222.56      219.65      6.64 o 
   4  -7   2        6.52        6.74      1.30 o 
   5  -7   2        3.42        5.83      1.15 o 
   6  -7   2       21.95       27.05      2.17 o 
  -8  -6   2        3.16        2.45      1.50 o 
  -7  -6   2        2.41        1.63      1.23 o 
  -6  -6   2       51.90       53.00      2.45 o 
  -5  -6   2      416.53      418.65     11.26 o 
  -4  -6   2       66.78       61.11      2.54 o 
  -3  -6   2        0.00       -0.04      0.52 o 
  -2  -6   2       87.40       89.20      3.17 o 
  -1  -6   2        1.93        1.40      0.62 o 
   0  -6   2       48.63       47.94      2.17 o 
   1  -6   2      111.60       97.38      4.77 o 
   2  -6   2        9.03        6.13      1.36 o 
   3  -6   2       10.77        7.96      1.10 o 
   4  -6   2       35.58       29.33      1.46 o 
   5  -6   2        2.87        2.79      0.69 o 
   6  -6   2        0.29        0.34      0.87 o 
  -8  -5   2       26.61       32.96      3.27 o 
  -7  -5   2        0.04        1.23      1.23 o 
  -6  -5   2       22.18       23.14      1.47 o 
  -5  -5   2       75.02       76.10      2.77 o 
  -4  -5   2       19.32       24.29      1.51 o 
  -3  -5   2        5.84        5.90      0.81 o 
  -2  -5   2      106.03      112.07      3.56 o 
  -1  -5   2        7.21        8.36      1.23 o 
   0  -5   2        1.81        2.58      1.16 o 
   1  -5   2        9.17        5.70      0.81 o 
   2  -5   2      438.91      450.05     19.00 o 
   3  -5   2      955.10      928.99     19.11 o 
   4  -5   2      306.64      297.44      5.82 o 
   5  -5   2       41.53       42.54      1.64 o 
   6  -5   2       12.04       13.18      1.49 o 
   7  -5   2       22.13       26.68      2.25 o 
  -9  -4   2       12.19       13.21      2.32 o 
  -8  -4   2        9.73       12.39      2.04 o 
  -7  -4   2        3.74        0.68      1.09 o 
  -6  -4   2       23.22       20.14      1.31 o 
  -5  -4   2      294.09      265.22      7.69 o 
  -4  -4   2      201.79      213.62      6.01 o 
  -3  -4   2       85.66       75.37      2.55 o 
  -2  -4   2        0.10       -0.09      0.43 o 
  -1  -4   2       74.14       98.75      3.08 o 
   0  -4   2     1168.53     1293.83     40.59 o 
   1  -4   2       54.28       43.25      1.78 o 
   2  -4   2       84.17       75.70      2.55 o 
   3  -4   2      122.72      122.42      3.07 o 
   4  -4   2      200.11      186.52      3.89 o 
   5  -4   2       15.95       16.21      1.93 o 
   6  -4   2        8.44       10.57      1.24 o 
   7  -4   2        1.77        0.86      0.73 o 
   8  -4   2        6.04        7.50      1.35 o 
  -9  -3   2        0.41        0.41      1.23 o 
  -8  -3   2       11.88       10.49      1.91 o 
  -7  -3   2       55.63       63.47      3.81 o 
  -6  -3   2       13.29       13.85      1.08 o 
  -5  -3   2      120.04      127.67      3.84 o 
  -4  -3   2      293.43      329.75      9.60 o 
  -3  -3   2        6.26        7.99      1.91 o 
  -2  -3   2        0.92        0.95      0.48 o 
  -1  -3   2      381.56      360.97      9.29 o 
   0  -3   2      563.58      582.68     14.64 o 
   1  -3   2      203.23      234.79      6.21 o 
   2  -3   2      671.09      738.57     18.44 o 
   3  -3   2       12.03       14.04      0.88 o 
   4  -3   2       15.58       15.86      0.70 o 
   5  -3   2      192.04      191.03      3.81 o 
   6  -3   2        0.39       -0.10      0.49 o 
   7  -3   2       34.31       28.82      1.59 o 
   8  -3   2        5.55        2.24      1.50 o 
  -9  -2   2       18.42       20.61      1.88 o 
  -8  -2   2      324.14      344.87      9.73 o 
  -7  -2   2      242.92      231.31      6.79 o 
  -6  -2   2       38.45       36.89      1.38 o 
  -5  -2   2      242.58      214.91      4.85 o 
  -4  -2   2       42.82       37.94      1.28 o 
  -3  -2   2        1.51        3.51      0.52 o 
  -2  -2   2      747.58      740.09     21.99 o 
  -1  -2   2      388.66      369.45     17.98 o 
   0  -2   2      982.99      954.41     19.42 o 
   1  -2   2      133.45      123.91      5.86 o 
   2  -2   2       81.43       80.43      2.41 o 
   3  -2   2       42.27       53.41      1.24 o 
   4  -2   2       50.78       57.87      1.22 o 
   5  -2   2       77.68       80.62      2.24 o 
   6  -2   2       12.86        8.75      0.81 o 
   7  -2   2       27.96       27.18      1.40 o 
   8  -2   2       22.55       22.11      3.00 o 
   9  -2   2        3.39        5.99      1.63 o 
  -9  -1   2       17.65       21.05      1.93 o 
  -8  -1   2       11.56       11.08      1.30 o 
  -7  -1   2       10.41       10.02      1.16 o 
  -6  -1   2       28.03       28.75      1.20 o 
  -5  -1   2      106.62      111.76      2.80 o 
  -4  -1   2      116.37      140.68      3.69 o 
  -3  -1   2      286.76      307.16      6.47 o 
  -2  -1   2      422.19      426.61      8.75 o 
  -1  -1   2      538.74      575.18     14.20 o 
   0  -1   2      448.09      466.72     11.51 o 
   1  -1   2      799.44      841.00     20.51 o 
   2  -1   2        0.41        0.61      0.19 o 
   3  -1   2       15.84       18.83      0.68 o 
   4  -1   2      202.62      188.55      4.06 o 
   5  -1   2       30.82       30.76      1.13 o 
   6  -1   2       18.61       20.53      1.53 o 
   7  -1   2        7.64        7.05      0.77 o 
   8  -1   2        0.37        0.58      0.80 o 
   9  -1   2       10.25       10.90      1.77 o 
  -9   0   2        1.73        2.23      1.77 o 
  -8   0   2        7.13        8.36      1.20 o 
  -7   0   2        6.26        5.15      0.96 o 
  -6   0   2       75.09       66.56      1.96 o 
  -5   0   2       13.26       15.25      1.51 o 
  -4   0   2        6.30        3.84      0.44 o 
  -3   0   2       48.42       53.31      1.52 o 
  -2   0   2      388.52      361.61      9.89 o 
  -1   0   2     6841.54     6445.54    128.01 o 
   0   0   2        3.86        2.50      0.61 o 
   1   0   2      774.19      769.30     18.63 o 
   2   0   2       84.91       81.64      1.74 o 
   3   0   2      386.10      424.59      7.42 o 
   4   0   2      119.55      111.12      2.55 o 
   5   0   2       52.55       61.53      1.69 o 
   6   0   2        0.82        1.29      0.46 o 
   7   0   2        4.42        5.16      0.69 o 
   8   0   2       18.44       24.79      2.32 o 
   9   0   2        9.32        9.26      1.63 o 
  -8   1   2       12.76        9.90      1.30 o 
  -7   1   2       19.67       24.79      1.82 o 
  -6   1   2       72.09       67.71      2.31 o 
  -5   1   2      295.91      315.58      6.86 o 
  -4   1   2      454.51      502.92     10.46 o 
  -3   1   2       30.85       28.12      1.02 o 
  -2   1   2      594.53      566.65     16.54 o 
  -1   1   2     4741.71     4742.85    122.23 o 
   0   1   2     2352.66     2300.03     45.76 o 
   1   1   2       63.41       54.28      1.44 o 
   3   1   2     1047.27     1047.67     25.52 o 
   4   1   2      344.13      341.36      7.02 o 
   5   1   2      105.52      109.71      2.60 o 
   6   1   2       12.98       11.68      0.74 o 
   7   1   2      209.47      206.66      9.81 o 
   8   1   2       19.30       19.88      1.91 o 
   9   1   2        1.14        1.36      0.95 o 
  -8   2   2       80.88       77.16      3.37 o 
  -7   2   2       12.99       11.45      1.30 o 
  -6   2   2        2.06        1.67      0.52 o 
  -5   2   2       94.31      104.52      2.77 o 
  -4   2   2        3.80        2.95      0.72 o 
  -3   2   2      326.48      327.23      6.03 o 
  -2   2   2      203.91      217.01      4.07 o 
  -1   2   2      518.88      483.75      8.48 o 
   0   2   2      181.70      171.01      3.11 o 
   1   2   2       17.14       17.08      1.23 o 
   2   2   2        4.95        2.45      0.41 o 
   3   2   2     2056.36     2255.27     54.89 o 
   4   2   2      365.66      389.54      9.68 o 
   5   2   2        5.67        8.79      0.82 o 
   6   2   2       70.64       71.26      2.26 o 
   7   2   2      833.55      824.84     20.61 o 
   8   2   2       81.05       75.45      3.81 o 
   9   2   2       76.63       85.39      4.36 o 
  -8   3   2        8.97        7.44      1.35 o 
  -7   3   2        7.02        6.47      1.16 o 
  -6   3   2       41.59       42.58      1.64 o 
  -5   3   2        3.93        4.65      0.58 o 
  -4   3   2       22.17       23.26      0.95 o 
  -3   3   2      148.80      157.53      3.20 o 
  -2   3   2        8.69        6.02      0.47 o 
  -1   3   2        4.99       10.16      1.04 o 
   0   3   2      891.22      883.54     17.85 o 
   1   3   2        0.90        1.29      0.39 o 
   2   3   2      218.84      225.24      5.78 o 
   3   3   2     2736.49     2888.42     57.11 o 
   4   3   2      225.52      276.06     10.08 o 
   5   3   2       22.80       27.10      1.63 o 
   6   3   2       95.76       99.44      3.03 o 
   7   3   2        0.37        0.34      0.48 o 
   8   3   2        0.28       -0.68      0.68 o 
   9   3   2        0.05        0.00      0.82 o 
  -7   4   2        0.09        1.10      0.95 o 
  -6   4   2        0.87        0.66      0.74 o 
  -5   4   2        0.35        0.26      0.47 o 
  -4   4   2      677.47      653.88     12.64 o 
  -3   4   2       14.55       18.29      1.02 o 
  -2   4   2       76.02       82.87      1.92 o 
  -1   4   2      222.14      224.38      4.27 o 
   0   4   2      751.08      802.82     21.79 o 
   1   4   2        6.12        7.61      0.72 o 
   2   4   2      130.22      134.40      3.75 o 
   3   4   2     1129.01     1111.27     34.73 o 
   4   4   2       34.52       44.06      1.11 o 
   5   4   2        0.16        0.27      0.54 o 
   6   4   2       46.57       48.35      2.72 o 
   7   4   2       27.43       35.41      2.45 o 
   8   4   2        4.62        3.81      1.09 o 
   9   4   2        8.40        7.76      1.50 o 
  -7   5   2       46.18       35.95      3.40 o 
  -6   5   2       31.92       34.09      1.81 o 
  -5   5   2       19.71       20.22      1.17 o 
  -4   5   2       58.65       54.76      1.69 o 
  -3   5   2       72.78       72.71      1.90 o 
  -2   5   2       16.80       19.33      0.98 o 
  -1   5   2       10.04        6.87      0.60 o 
   0   5   2       51.35       53.04      2.02 o 
   1   5   2       52.56       48.28      3.13 o 
   2   5   2      472.99      477.34     12.23 o 
   3   5   2        2.73       11.58      1.23 o 
   4   5   2       32.97       36.25      1.77 o 
   5   5   2       87.77       85.80      2.49 o 
   6   5   2       56.93       57.88      3.27 o 
   7   5   2        1.19        0.27      0.82 o 
   8   5   2       81.90       90.84      4.63 o 
   9   5   2       67.73       83.35      4.63 o 
  -6   6   2       21.87       21.16      1.46 o 
  -5   6   2        0.03        0.30      0.65 o 
  -4   6   2      170.20      171.96      3.80 o 
  -3   6   2        9.80       10.43      0.88 o 
  -2   6   2       46.99       46.53      1.66 o 
  -1   6   2        0.45        0.24      0.38 o 
   0   6   2       12.70       14.16      1.63 o 
   1   6   2      207.27      190.86      4.51 o 
   2   6   2      680.06      679.35     17.24 o 
   3   6   2       50.02       57.12      2.21 o 
   4   6   2       65.85       60.94      2.25 o 
   5   6   2        7.53        8.76      0.78 o 
   6   6   2       53.77       44.53      2.86 o 
   7   6   2       34.33       25.47      2.45 o 
   8   6   2        0.08        1.09      1.09 o 
   9   6   2        0.31        1.63      1.23 o 
  -5   7   2        0.41       -0.09      0.65 o 
  -4   7   2        1.71        1.99      0.72 o 
  -3   7   2        6.85        6.33      0.82 o 
  -2   7   2       82.38       79.32      2.85 o 
  -1   7   2        0.41        0.00      0.47 o 
   0   7   2        2.16        2.52      0.75 o 
   1   7   2       85.25       84.90      4.09 o 
   2   7   2      499.79      495.43     13.05 o 
   3   7   2      811.90      772.11     35.89 o 
   4   7   2      102.28      102.58      3.35 o 
   5   7   2      107.20      104.68      3.39 o 
   6   7   2        0.01       -0.68      0.68 o 
   7   7   2        1.75        1.09      1.09 o 
   8   7   2       55.92       53.66      3.68 o 
  -5   8   2      105.15      106.78      5.72 o 
  -4   8   2        1.47        1.41      1.05 o 
  -3   8   2        5.33        3.95      1.10 o 
  -2   8   2       12.74       10.88      2.18 o 
  -1   8   2       64.30       51.20      2.38 o 
   0   8   2       59.11       47.39      3.27 o 
   1   8   2      242.00      240.38      9.94 o 
   2   8   2       79.82       85.99      3.31 o 
   3   8   2       38.87       34.69      1.96 o 
   4   8   2       58.87       60.73      2.54 o 
   5   8   2       47.23       47.13      2.13 o 
   6   8   2        2.02        2.18      1.23 o 
   7   8   2        0.58        2.72      1.36 o 
   8   8   2        1.99        2.59      1.36 o 
  -3   9   2       23.15       18.88      2.04 o 
  -2   9   2       30.60       35.94      2.40 o 
  -1   9   2        0.54        1.36      1.23 o 
   0   9   2       29.63       18.39      2.45 o 
   1   9   2       39.88       35.41      3.00 o 
   2   9   2        0.08        0.00      1.09 o 
   3   9   2        0.11        1.09      1.09 o 
   4   9   2       20.88       21.70      1.73 o 
   5   9   2        0.78        1.40      0.75 o 
   6   9   2       12.57       11.44      2.18 o 
   7   9   2        3.88        6.67      1.77 o 
  -2  10   2        2.17        2.56      1.36 o 
  -1  10   2        5.67        8.99      2.18 o 
   0  10   2       41.75       47.53      3.81 o 
   1  10   2       74.38       73.82      4.77 o 
   2  10   2       17.97       14.44      2.32 o 
   3  10   2       82.44       98.19      5.31 o 
   4  10   2       17.93       18.93      2.32 o 
   5  10   2        0.22        0.95      1.09 o 
   1  11   2        4.54        3.00      1.77 o 
   2  11   2        0.32        2.72      1.63 o 
   3  11   2       16.38       17.02      2.45 o 
   4  11   2        7.82        7.76      1.91 o 
  -4 -10   3       30.99       41.40      3.68 o 
  -3 -10   3      141.91      164.11      8.17 o 
  -2 -10   3       29.37       25.20      3.13 o 
  -1 -10   3        0.42        1.63      1.63 o 
   0 -10   3       17.78       12.94      2.45 o 
   1 -10   3       20.76       23.83      3.27 o 
  -5  -9   3       26.19       28.46      3.00 o 
  -4  -9   3        8.57       10.49      2.04 o 
  -3  -9   3       70.43       66.05      4.22 o 
  -2  -9   3        0.18       -0.27      1.23 o 
  -1  -9   3       19.11       16.34      2.32 o 
   0  -9   3        3.99        1.36      1.50 o 
   1  -9   3        2.71        2.45      1.50 o 
   2  -9   3       11.76       15.39      2.59 o 
   3  -9   3        5.83        2.91      1.29 o 
  -6  -8   3        2.31        4.22      1.36 o 
  -5  -8   3       47.47       38.68      3.13 o 
  -4  -8   3       97.26       86.48      4.77 o 
  -3  -8   3       74.07       76.00      4.49 o 
  -2  -8   3        2.88        3.40      1.36 o 
  -1  -8   3        1.00        0.00      1.09 o 
   0  -8   3       57.72       61.15      3.95 o 
   1  -8   3       22.56       24.38      2.86 o 
   2  -8   3       37.83       31.05      3.13 o 
   3  -8   3       96.47      105.36      4.04 o 
   4  -8   3        2.12        1.37      0.76 o 
   5  -8   3        0.05        0.64      1.01 o 
  -7  -7   3        2.48        1.36      1.09 o 
  -6  -7   3       67.34       72.05      3.95 o 
  -5  -7   3      359.35      361.32     14.03 o 
  -4  -7   3      168.24      165.47      7.35 o 
  -3  -7   3       54.90       52.43      3.40 o 
  -2  -7   3        0.06       -0.54      0.95 o 
  -1  -7   3       78.87       67.41      3.95 o 
   0  -7   3        1.19        2.72      1.09 o 
   1  -7   3        7.69       10.49      1.63 o 
   2  -7   3        1.39        1.63      1.23 o 
   3  -7   3        1.46        1.63      1.36 o 
   4  -7   3       15.53       16.38      1.24 o 
   5  -7   3       18.71       16.70      1.26 o 
   6  -7   3       40.93       44.99      3.47 o 
  -8  -6   3       97.59       98.47      5.99 o 
  -7  -6   3       26.76       25.44      1.73 o 
  -6  -6   3        0.72       -0.47      0.62 o 
  -5  -6   3      234.36      233.85      6.87 o 
  -4  -6   3      563.72      547.81     14.44 o 
  -3  -6   3       25.21       26.97      1.73 o 
  -2  -6   3        1.38        0.70      0.82 o 
  -1  -6   3      211.90      236.83      6.79 o 
   0  -6   3       11.09       12.26      1.77 o 
   1  -6   3        0.87        0.14      0.95 o 
   2  -6   3        0.19        0.14      0.95 o 
   3  -6   3       22.61       21.11      2.32 o 
   4  -6   3        7.99        6.73      0.82 o 
   5  -6   3        0.05       -0.65      0.83 o 
   6  -6   3       27.08       29.10      2.21 o 
  -8  -5   3        8.80        7.63      1.91 o 
  -7  -5   3       44.25       49.06      5.79 o 
  -6  -5   3      112.91      120.62      6.95 o 
  -5  -5   3        0.96        0.27      0.65 o 
  -4  -5   3       93.79      103.59      3.51 o 
  -3  -5   3        0.29        0.12      0.89 o 
  -2  -5   3       30.16       29.15      1.54 o 
  -1  -5   3      552.74      607.46     15.60 o 
   0  -5   3       92.50       97.65      4.63 o 
   1  -5   3       11.31       11.24      1.06 o 
   2  -5   3        9.35        8.67      1.36 o 
   3  -5   3      814.54      762.51     19.45 o 
   4  -5   3      318.95      305.94      5.95 o 
   5  -5   3       54.86       52.61      1.82 o 
   6  -5   3        4.94        6.49      1.18 o 
   7  -5   3        0.20        0.57      0.91 o 
  -8  -4   3        0.91       -0.95      1.23 o 
  -7  -4   3       25.33       25.16      1.56 o 
  -6  -4   3       17.98       18.09      2.04 o 
  -5  -4   3       16.54       16.32      1.30 o 
  -4  -4   3       82.69       89.94      3.08 o 
  -3  -4   3        2.13        1.94      0.62 o 
  -2  -4   3      360.82      370.58     21.79 o 
  -1  -4   3      700.55      716.16     42.15 o 
   0  -4   3      232.05      254.27      9.67 o 
   1  -4   3       61.63       66.16      2.36 o 
   2  -4   3        4.95        8.28      1.97 o 
   3  -4   3        3.32        2.98      0.62 o 
   4  -4   3       34.86       36.21      1.20 o 
   5  -4   3       63.55       63.73      1.68 o 
   6  -4   3      111.19      108.04      3.84 o 
   7  -4   3        4.39        4.99      1.36 o 
   8  -4   3        8.20        7.90      2.18 o 
  -8  -3   3       89.44       98.88      5.58 o 
  -7  -3   3       32.60       33.22      1.69 o 
  -6  -3   3       61.64       63.83      2.42 o 
  -5  -3   3       29.77       26.31      1.47 o 
  -4  -3   3      299.93      315.86      8.47 o 
  -3  -3   3       31.72       28.70      1.39 o 
  -2  -3   3      220.98      224.57      7.01 o 
  -1  -3   3     1554.70     1745.34     42.81 o 
   0  -3   3       30.08       30.58      1.35 o 
   1  -3   3       51.11       47.69      1.73 o 
   2  -3   3      226.45      211.47      6.81 o 
   3  -3   3       71.83       59.91      1.49 o 
   4  -3   3      100.61      101.08      2.19 o 
   5  -3   3       12.15       14.27      0.94 o 
   6  -3   3        0.04        0.26      0.74 o 
   7  -3   3        3.96        2.58      0.69 o 
   8  -3   3        1.78        4.90      1.11 o 
  -8  -2   3        0.27       -0.72      0.72 o 
  -7  -2   3       14.60       17.37      1.07 o 
  -6  -2   3       14.95       16.20      1.08 o 
  -5  -2   3        0.55        1.93      0.52 o 
  -4  -2   3      186.96      182.39      5.20 o 
  -3  -2   3      214.94      245.14      8.31 o 
  -2  -2   3      574.02      597.81     35.82 o 
  -1  -2   3        8.55        7.56      0.67 o 
   0  -2   3       17.25       13.77      0.81 o 
   1  -2   3      631.15      603.50     14.97 o 
   2  -2   3       32.24       29.83      1.20 o 
   3  -2   3       30.43       30.03      1.39 o 
   4  -2   3      392.74      386.33      7.05 o 
   5  -2   3      365.06      374.16      6.99 o 
   6  -2   3       37.68       29.13      1.35 o 
   7  -2   3       28.53       22.27      1.29 o 
   8  -2   3       14.87       13.04      1.46 o 
   9  -2   3        7.08        8.43      1.41 o 
  -8  -1   3      169.73      177.18      5.78 o 
  -7  -1   3       14.38       14.04      1.09 o 
  -6  -1   3        2.31        3.01      0.56 o 
  -5  -1   3       11.78       10.04      0.78 o 
  -4  -1   3       21.01       24.15      1.24 o 
  -3  -1   3      669.28      700.28     14.31 o 
  -2  -1   3     1705.67     1834.46     39.69 o 
  -1  -1   3        7.47        7.86      0.82 o 
   0  -1   3      496.36      472.42     17.70 o 
   1  -1   3      931.57      848.11     20.80 o 
   2  -1   3      544.81      561.56      9.69 o 
   3  -1   3      908.65      970.08     23.94 o 
   4  -1   3        1.21        1.31      0.28 o 
   5  -1   3        2.99        2.69      0.44 o 
   6  -1   3       54.39       49.92      1.61 o 
   7  -1   3       76.88       74.01      2.23 o 
   8  -1   3        0.80        2.08      1.09 o 
   9  -1   3        2.65        0.24      0.88 o 
  -8   0   3        0.40       -0.30      0.81 o 
  -7   0   3       21.71       21.17      1.14 o 
  -6   0   3       25.64       23.36      1.30 o 
  -5   0   3       29.23       26.17      1.16 o 
  -4   0   3        4.46        5.50      0.72 o 
  -3   0   3     1078.30     1127.18     22.70 o 
  -2   0   3      470.44      484.36      9.99 o 
  -1   0   3     8461.33     8080.37    171.68 o 
   0   0   3     5458.08     5519.46    134.53 o 
   1   0   3      406.83      408.02      8.18 o 
   2   0   3       17.89       12.53      0.89 o 
   3   0   3        0.19        0.06      0.24 o 
   4   0   3     1620.73     1740.98     29.89 o 
   5   0   3      179.91      196.23      4.28 o 
   6   0   3       23.32       22.84      0.97 o 
   7   0   3       24.68       25.19      1.61 o 
   8   0   3        4.17        3.32      0.82 o 
   9   0   3        6.91        7.35      1.36 o 
  -8   1   3        0.54        0.90      0.91 o 
  -7   1   3        3.75        4.49      0.68 o 
  -6   1   3        5.44        3.84      0.64 o 
  -5   1   3      164.55      167.57      4.03 o 
  -4   1   3      529.94      561.59     11.69 o 
  -3   1   3     1089.62     1125.12     22.70 o 
  -2   1   3      391.16      383.42      9.82 o 
  -1   1   3      141.23      150.45      3.33 o 
   0   1   3     3287.60     3238.74     94.95 o 
   1   1   3     1054.48      985.89     34.05 o 
   2   1   3       77.72       77.63      3.13 o 
   4   1   3        0.55        0.16      0.25 o 
   5   1   3        0.12        0.03      0.26 o 
   6   1   3      144.85      146.48      3.41 o 
   7   1   3      160.33      154.81      4.67 o 
   8   1   3       43.33       39.09      2.45 o 
   9   1   3        2.94        3.81      1.09 o 
  -8   2   3       34.84       40.16      2.60 o 
  -7   2   3       60.98       61.44      2.10 o 
  -6   2   3       48.85       50.20      1.84 o 
  -5   2   3       14.79       14.68      0.99 o 
  -4   2   3      295.39      316.11      6.92 o 
  -3   2   3      186.26      181.28      4.14 o 
  -2   2   3      118.28      114.17      2.78 o 
  -1   2   3       35.08       34.05      2.18 o 
   0   2   3      892.09      914.17     15.78 o 
   1   2   3        3.89        2.19      0.21 o 
   2   2   3       61.44       59.52      2.45 o 
   3   2   3      406.87      400.08      8.04 o 
   4   2   3      647.83      759.82     15.20 o 
   5   2   3       23.13       19.89      0.72 o 
   6   2   3        6.44        7.17      0.58 o 
   7   2   3      359.66      379.84     13.89 o 
   8   2   3       65.25       67.01      3.40 o 
   9   2   3       63.01       71.36      3.81 o 
  -8   3   3        5.28        5.05      1.30 o 
  -7   3   3        0.01       -0.22      0.56 o 
  -6   3   3        0.02       -0.01      0.70 o 
  -5   3   3        8.27        8.81      0.81 o 
  -4   3   3      431.58      416.33      9.01 o 
  -3   3   3      251.23      268.84      5.97 o 
  -2   3   3        0.28        1.56      0.33 o 
  -1   3   3      642.11      665.72     10.46 o 
   0   3   3       18.63       15.43      0.51 o 
   1   3   3        0.97        1.18      0.31 o 
   2   3   3      155.65      165.00      4.33 o 
   3   3   3       91.67       89.07      3.54 o 
   4   3   3       38.86       46.58      2.18 o 
   5   3   3       48.08       45.76      2.18 o 
   6   3   3       95.00       99.74      3.34 o 
   7   3   3       50.78       48.59      1.88 o 
   8   3   3        8.52        8.85      1.23 o 
   9   3   3       29.91       37.18      2.59 o 
  -7   4   3        0.77        0.08      0.95 o 
  -6   4   3        2.52        2.04      0.70 o 
  -5   4   3       35.54       39.57      1.67 o 
  -4   4   3        5.24        4.92      0.61 o 
  -3   4   3        5.39        6.33      0.58 o 
  -2   4   3        9.64       10.72      0.65 o 
  -1   4   3      706.18      748.46     11.82 o 
   0   4   3      170.17      162.60      3.13 o 
   1   4   3       11.65       11.36      0.71 o 
   2   4   3      442.24      450.89     11.36 o 
   3   4   3      172.11      172.53      8.31 o 
   4   4   3      122.10      132.51      5.31 o 
   5   4   3       36.63       35.95      2.04 o 
   6   4   3       72.15       71.77      3.40 o 
   7   4   3       20.40       18.52      1.77 o 
   8   4   3       12.27       11.44      1.50 o 
   9   4   3       14.11       11.03      1.50 o 
  -7   5   3       11.97       10.08      2.18 o 
  -6   5   3       36.28       36.80      2.09 o 
  -5   5   3      560.17      584.13     15.15 o 
  -4   5   3       66.01       66.11      1.90 o 
  -3   5   3        8.48       10.35      0.77 o 
  -2   5   3        9.92        8.58      0.63 o 
  -1   5   3      372.28      422.05     10.82 o 
   0   5   3        5.85        8.33      1.63 o 
   1   5   3       29.47       31.06      1.18 o 
   2   5   3      132.61      123.79      3.66 o 
   3   5   3       21.43       23.86      1.14 o 
   4   5   3       81.78       69.89      2.19 o 
   5   5   3       12.79       17.98      1.63 o 
   6   5   3       50.23       40.72      2.45 o 
   7   5   3       63.72       64.42      3.40 o 
   8   5   3        1.30        1.50      0.95 o 
   9   5   3        1.49        3.00      1.23 o 
  -6   6   3        5.38        5.30      1.18 o 
  -5   6   3      223.75      221.16      5.45 o 
  -4   6   3       76.23       77.67      2.51 o 
  -3   6   3       16.60       14.53      1.21 o 
  -2   6   3       58.12       59.92      1.88 o 
  -1   6   3       42.00       43.10      1.50 o 
   0   6   3        0.52        0.36      0.52 o 
   1   6   3       32.05       28.98      1.26 o 
   2   6   3        9.65        5.49      1.36 o 
   3   6   3      971.91      995.28     24.79 o 
   4   6   3       11.49       12.10      1.23 o 
   5   6   3        0.07        0.27      0.25 o 
   6   6   3      116.27       98.19      4.77 o 
   7   6   3      116.70      100.92      4.90 o 
   8   6   3        2.61        4.09      1.23 o 
   9   6   3        1.88        3.27      1.23 o 
  -5   7   3       61.50       67.84      3.12 o 
  -4   7   3       18.90       19.25      1.59 o 
  -3   7   3        8.36        6.40      0.86 o 
  -2   7   3        2.56        3.57      0.68 o 
  -1   7   3       92.74       80.24      2.75 o 
   0   7   3        2.99        1.17      0.65 o 
   1   7   3        5.81        3.18      0.81 o 
   2   7   3      347.93      340.13      7.57 o 
   3   7   3      700.67      689.73     17.62 o 
   4   7   3        4.55        4.64      0.75 o 
   5   7   3       67.08       61.05      2.26 o 
   6   7   3        0.03       -0.27      0.82 o 
   7   7   3        8.14        8.17      1.50 o 
   8   7   3        0.26        1.50      1.09 o 
   9   7   3        1.59        4.09      1.50 o 
  -4   8   3        5.57        6.54      1.30 o 
  -3   8   3        1.94        2.09      1.01 o 
  -2   8   3       23.47       25.47      2.02 o 
  -1   8   3       48.89       35.27      3.13 o 
   0   8   3       17.70       12.26      2.04 o 
   1   8   3       12.84       11.03      1.77 o 
   2   8   3       13.96       15.22      2.52 o 
   3   8   3       98.83      106.13      3.70 o 
   4   8   3        0.16        0.07      1.02 o 
   5   8   3       27.34       26.84      1.56 o 
   6   8   3        2.83        3.40      1.23 o 
   7   8   3        8.20        7.22      1.63 o 
   8   8   3       20.05       23.42      2.72 o 
  -3   9   3        1.40        0.42      1.01 o 
  -2   9   3        0.16        0.01      1.02 o 
  -1   9   3       37.32       28.46      3.13 o 
   0   9   3        9.09        8.17      1.91 o 
   1   9   3       40.21       33.91      3.27 o 
   2   9   3        2.31        1.50      1.23 o 
   3   9   3       26.60       24.74      2.38 o 
   4   9   3        0.79        0.83      0.75 o 
   5   9   3        2.56        0.83      1.23 o 
   6   9   3        2.30        1.77      1.36 o 
   7   9   3        0.22        0.95      1.23 o 
  -2  10   3        1.50       -0.20      1.10 o 
  -1  10   3        0.81       -1.09      1.36 o 
   0  10   3       22.66       23.83      3.00 o 
   1  10   3        0.37        0.14      1.36 o 
   2  10   3       79.05       86.62      5.04 o 
   3  10   3       11.02       12.12      1.91 o 
   4  10   3       16.18       17.16      2.18 o 
   5  10   3       16.47       15.80      1.91 o 
   6  10   3       72.14       84.44      5.45 o 
   1  11   3       20.10       25.60      3.27 o 
   2  11   3       18.32       27.37      3.13 o 
   3  11   3       36.05       42.90      3.54 o 
   4  11   3        0.97       -1.09      1.09 o 
  -2 -10   4       11.16        7.35      2.04 o 
  -1 -10   4       10.28       18.52      2.86 o 
   0 -10   4       33.90       38.41      4.09 o 
  -5  -9   4        8.24       10.35      2.04 o 
  -4  -9   4        0.04        0.68      1.36 o 
  -3  -9   4        0.03       -1.09      1.09 o 
  -2  -9   4        0.08        0.14      1.36 o 
  -1  -9   4        1.85        0.54      1.36 o 
   0  -9   4      105.89       96.02      5.58 o 
   1  -9   4       21.00       14.57      2.32 o 
   2  -9   4       12.76       16.48      2.72 o 
   3  -9   4       46.53       62.62      3.61 o 
  -6  -8   4       28.18       33.09      3.00 o 
  -5  -8   4        2.78        3.27      1.50 o 
  -4  -8   4       10.87       13.35      2.18 o 
  -3  -8   4       72.62       66.73      4.22 o 
  -2  -8   4       10.27       12.53      2.04 o 
  -1  -8   4      135.95      109.50      5.72 o 
   0  -8   4        4.78        2.32      1.36 o 
   1  -8   4        0.44        0.27      1.23 o 
   2  -8   4       21.38       25.74      3.00 o 
   3  -8   4       85.98      116.17      6.26 o 
   4  -8   4        7.30        6.42      1.00 o 
  -7  -7   4       75.05       83.21      4.49 o 
  -6  -7   4        1.63       -0.27      1.09 o 
  -5  -7   4      171.95      169.69      7.63 o 
  -4  -7   4      293.17      285.87     11.58 o 
  -3  -7   4        7.67        7.35      1.63 o 
  -2  -7   4       14.81       14.16      1.91 o 
  -1  -7   4       18.66       26.97      2.72 o 
   0  -7   4      381.90      353.96     13.89 o 
   1  -7   4        1.73        0.41      1.09 o 
   2  -7   4        0.74        0.82      1.23 o 
   3  -7   4        4.82        3.95      1.50 o 
   4  -7   4        3.77        1.63      0.72 o 
   5  -7   4        0.52       -0.41      0.87 o 
  -7  -6   4       38.76       41.40      2.86 o 
  -6  -6   4       53.45       54.34      3.40 o 
  -5  -6   4        7.77        7.08      1.63 o 
  -4  -6   4      344.94      365.14     10.15 o 
  -3  -6   4       34.09       36.09      2.72 o 
  -2  -6   4       27.10       28.74      2.45 o 
  -1  -6   4       13.31       16.75      2.04 o 
   0  -6   4        0.26        0.00      0.95 o 
   1  -6   4        0.47        1.91      1.09 o 
   2  -6   4       46.55       44.13      3.00 o 
   3  -6   4       55.44       56.52      3.54 o 
   4  -6   4       11.77        9.35      0.94 o 
   5  -6   4       21.85       24.41      1.37 o 
   6  -6   4       25.68       25.78      2.07 o 
  -7  -5   4        0.60        0.22      0.68 o 
  -6  -5   4        2.92        4.30      0.95 o 
  -5  -5   4        1.82        0.65      1.77 o 
  -4  -5   4       45.62       51.86      2.35 o 
  -3  -5   4        9.30        9.67      1.10 o 
  -2  -5   4        7.22        9.52      1.05 o 
  -1  -5   4      270.00      250.10      7.08 o 
   0  -5   4       77.35       78.86      3.95 o 
   1  -5   4        4.32        3.79      1.29 o 
   2  -5   4       81.33       75.77      2.84 o 
   3  -5   4       60.84       56.64      2.40 o 
   4  -5   4       65.78       65.50      1.82 o 
   5  -5   4       17.98       18.46      1.03 o 
   6  -5   4       20.55       24.63      1.96 o 
   7  -5   4        1.78        3.63      1.57 o 
  -8  -4   4       97.40      115.76      6.54 o 
  -7  -4   4       15.09       18.34      1.47 o 
  -6  -4   4        2.23        2.51      0.75 o 
  -5  -4   4      100.63       95.10      6.33 o 
  -4  -4   4        5.30        4.49      0.81 o 
  -3  -4   4        7.41        6.16      0.87 o 
  -2  -4   4       17.06       15.09      2.32 o 
  -1  -4   4        0.33       -0.43      0.43 o 
   0  -4   4        0.47        0.00      0.48 o 
   1  -4   4       46.46       48.85      2.79 o 
   2  -4   4      451.32      426.41     11.24 o 
   3  -4   4      201.95      202.94      5.78 o 
   4  -4   4        1.77        1.55      0.37 o 
   5  -4   4       69.21       73.56      2.33 o 
   6  -4   4       18.11       16.30      1.31 o 
   7  -4   4       34.40       39.76      3.00 o 
   8  -4   4       11.00       13.48      2.72 o 
  -8  -3   4        1.55        4.90      1.63 o 
  -7  -3   4       41.64       47.08      2.19 o 
  -6  -3   4        2.75        3.73      0.85 o 
  -5  -3   4      243.26      231.83     19.68 o 
  -4  -3   4       14.25       12.71      1.10 o 
  -3  -3   4       12.53       13.45      1.84 o 
  -2  -3   4     1036.73     1150.22     37.25 o 
  -1  -3   4       19.55       18.18      1.16 o 
   0  -3   4        0.00        1.02      0.48 o 
   1  -3   4        0.19       -0.27      0.54 o 
   2  -3   4       40.96       36.70      1.54 o 
   3  -3   4       82.85       72.38      2.41 o 
   4  -3   4       14.85       16.11      0.67 o 
   5  -3   4       92.36       96.93      2.66 o 
   6  -3   4       33.53       30.66      1.47 o 
   7  -3   4        5.05        6.47      1.08 o 
   8  -3   4       15.32       20.70      3.00 o 
  -8  -2   4        0.51       -0.82      1.23 o 
  -7  -2   4        7.27        8.62      0.89 o 
  -6  -2   4       19.41       22.86      1.26 o 
  -5  -2   4      271.29      273.44     11.37 o 
  -4  -2   4       95.19       91.92      3.13 o 
  -3  -2   4        9.38        9.40      0.87 o 
  -2  -2   4      145.96      166.64      4.77 o 
  -1  -2   4       49.38       58.64      2.02 o 
   0  -2   4      145.25      146.00      8.38 o 
   1  -2   4       91.07       87.01      2.65 o 
   2  -2   4        0.86        1.66      0.43 o 
   3  -2   4       98.38       99.94      2.29 o 
   4  -2   4       14.78       18.01      0.89 o 
   5  -2   4       74.04       74.10      2.60 o 
   6  -2   4       83.95       74.59      2.20 o 
   7  -2   4      219.54      193.16      7.69 o 
   8  -2   4        3.31        3.09      0.93 o 
   9  -2   4       19.71       22.01      2.45 o 
  -8  -1   4      195.02      195.60      6.81 o 
  -7  -1   4        0.02        0.38      0.54 o 
  -6  -1   4       86.74       87.17      5.17 o 
  -5  -1   4       15.19       13.67      0.98 o 
  -4  -1   4       36.12       43.45      1.51 o 
  -3  -1   4        1.26        0.39      0.36 o 
  -2  -1   4      387.92      431.98     14.23 o 
  -1  -1   4     1358.81     1454.58     35.63 o 
   0  -1   4      395.77      404.13     18.25 o 
   1  -1   4       68.95       74.28      2.17 o 
   2  -1   4      648.76      645.10     12.92 o 
   3  -1   4      609.98      703.12     27.15 o 
   4  -1   4       13.06        9.33      0.53 o 
   5  -1   4       46.31       45.71      1.20 o 
   6  -1   4        9.06        8.44      0.70 o 
   7  -1   4       20.40       13.01      2.86 o 
   8  -1   4        8.08        8.99      1.43 o 
   9  -1   4       51.34       51.79      2.64 o 
  -8   0   4        7.03        8.92      1.43 o 
  -7   0   4        0.03        0.02      0.49 o 
  -6   0   4       39.31       43.38      2.84 o 
  -5   0   4       44.79       45.05      1.76 o 
  -4   0   4        9.86       10.12      0.81 o 
  -3   0   4       43.35       48.63      1.55 o 
  -2   0   4      483.88      544.52     11.61 o 
  -1   0   4     4002.58     4052.98     80.49 o 
   0   0   4      427.12      465.67     11.60 o 
   1   0   4      131.08      129.85      3.42 o 
   2   0   4       10.54        9.40      0.48 o 
   3   0   4       26.51       25.35      1.70 o 
   4   0   4       24.75       28.46      0.71 o 
   5   0   4       26.27       27.90      0.78 o 
   6   0   4       10.53       11.05      0.71 o 
   7   0   4       19.35       15.18      1.15 o 
   8   0   4       33.30       35.16      1.91 o 
   9   0   4        1.26        1.06      1.09 o 
  -8   1   4        0.18       -0.48      0.89 o 
  -7   1   4       10.60       11.72      1.04 o 
  -6   1   4        7.54        8.14      0.86 o 
  -5   1   4       14.01       15.28      1.69 o 
  -4   1   4       61.25       64.87      1.99 o 
  -3   1   4       97.39      113.92      2.85 o 
  -2   1   4        8.51        7.87      0.82 o 
  -1   1   4      376.35      390.77     10.75 o 
   0   1   4       24.09       24.34      1.04 o 
   1   1   4      598.72      601.44     16.48 o 
   2   1   4      192.05      180.04      4.62 o 
   3   1   4       95.51       88.12      3.81 o 
   4   1   4      503.10      500.64     17.98 o 
   5   1   4        1.40        3.30      0.82 o 
   6   1   4        2.53        4.42      0.94 o 
   7   1   4       21.23       24.27      2.66 o 
   8   1   4        0.22       -0.09      0.89 o 
   9   1   4       20.13       21.52      1.91 o 
  -8   2   4        4.50        5.45      1.77 o 
  -7   2   4        1.62        2.09      0.67 o 
  -6   2   4        3.23        4.92      1.22 o 
  -5   2   4       30.31       32.50      1.44 o 
  -4   2   4        2.52        3.18      0.79 o 
  -3   2   4      149.03      151.26      4.74 o 
  -2   2   4        0.10       -0.07      0.47 o 
  -1   2   4      420.04      424.97      8.83 o 
   0   2   4        9.89       10.40      0.77 o 
   1   2   4       54.06       53.07      1.28 o 
   2   2   4        0.66        0.35      0.23 o 
   3   2   4       36.00       33.64      1.91 o 
   4   2   4      217.58      224.63      5.81 o 
   5   2   4      119.03      120.83      3.47 o 
   6   2   4      643.18      592.98     12.13 o 
   7   2   4       31.56       32.79      2.79 o 
   8   2   4       39.66       37.59      2.18 o 
   9   2   4        5.40        4.36      1.09 o 
  10   2   4        1.12       -0.68      0.82 o 
  -7   3   4       24.06       21.37      2.72 o 
  -6   3   4        0.09        0.95      0.67 o 
  -5   3   4        0.81        1.39      0.57 o 
  -4   3   4        6.91        6.52      0.93 o 
  -3   3   4      147.78      152.49      6.17 o 
  -2   3   4       90.35       96.26      2.52 o 
  -1   3   4        3.98        5.05      0.55 o 
   0   3   4       46.41       53.22      3.54 o 
   1   3   4        4.93        3.34      0.95 o 
   2   3   4     1148.92     1224.43     24.43 o 
   3   3   4      862.37      976.22     33.91 o 
   4   3   4      187.34      215.46      7.76 o 
   5   3   4       77.80       77.22      3.13 o 
   6   3   4      124.63      112.69      3.13 o 
   7   3   4      102.14       92.75      3.95 o 
   8   3   4       24.68       21.38      1.77 o 
   9   3   4        0.03       -0.68      0.68 o 
  10   3   4        4.73        6.13      1.23 o 
  -7   4   4       36.64       41.60      3.95 o 
  -6   4   4       23.64       21.31      1.97 o 
  -5   4   4       66.84       69.24      2.38 o 
  -4   4   4       20.52       18.52      1.38 o 
  -3   4   4        8.33        6.80      1.54 o 
  -2   4   4      164.09      177.39      5.11 o 
  -1   4   4      290.10      297.55      7.48 o 
   0   4   4       73.11       81.35      2.17 o 
   1   4   4       17.73       16.86      0.81 o 
   2   4   4      215.99      215.33      4.66 o 
   3   4   4       59.81       78.51      2.25 o 
   4   4   4      108.60      120.39      4.77 o 
   5   4   4        1.62        2.04      0.54 o 
   6   4   4       74.96       63.06      3.00 o 
   7   4   4        0.04       -0.27      0.54 o 
   8   4   4        9.23       11.17      1.36 o 
   9   4   4        0.01        0.14      0.82 o 
  -6   5   4       39.32       41.83      2.35 o 
  -5   5   4      472.06      467.23     12.66 o 
  -4   5   4      106.16      108.79      3.94 o 
  -3   5   4       38.97       46.15      5.38 o 
  -2   5   4        3.46        2.16      0.44 o 
  -1   5   4       37.52       39.35      1.07 o 
   0   5   4       32.24       39.41      1.04 o 
   1   5   4        7.92        8.17      1.03 o 
   2   5   4       11.92       13.01      0.85 o 
   3   5   4      148.04      150.90      4.18 o 
   4   5   4       21.01       18.11      1.50 o 
   5   5   4        8.79        7.63      1.09 o 
   6   5   4       49.83       35.41      2.18 o 
   7   5   4       47.14       46.44      2.72 o 
   8   5   4       22.87       21.93      1.91 o 
   9   5   4        0.48       -0.14      0.82 o 
  -6   6   4        0.99        1.56      1.02 o 
  -5   6   4        6.32        7.04      1.36 o 
  -4   6   4        2.90        3.19      1.50 o 
  -3   6   4        1.90        4.27      0.91 o 
  -2   6   4        0.16       -0.40      0.41 o 
  -1   6   4        2.28        2.21      0.46 o 
   0   6   4        0.01       -0.02      0.64 o 
   1   6   4        9.91       11.79      0.86 o 
   2   6   4       25.65       28.54      1.20 o 
   3   6   4      256.75      243.96      6.64 o 
   4   6   4      146.83      148.97      4.22 o 
   5   6   4        7.14        6.67      1.23 o 
   6   6   4       81.87       72.45      3.68 o 
   7   6   4       72.99       64.28      3.54 o 
   8   6   4       11.68       15.80      1.77 o 
   9   6   4       25.53       32.69      2.59 o 
  -5   7   4       14.76       16.26      1.76 o 
  -4   7   4        2.37        1.70      0.95 o 
  -3   7   4        0.21        1.10      0.85 o 
  -2   7   4        3.35        1.63      0.87 o 
  -1   7   4        0.13        1.91      1.23 o 
   0   7   4        1.56        1.09      0.35 o 
   1   7   4       76.70       73.84      4.15 o 
   2   7   4       40.05       39.15      1.62 o 
   3   7   4      249.25      257.51      5.89 o 
   4   7   4        3.93        3.32      0.65 o 
   5   7   4       71.94       73.28      2.39 o 
   6   7   4       41.54       34.87      2.59 o 
   7   7   4        2.91        0.95      0.95 o 
   8   7   4        0.00        0.14      0.95 o 
   9   7   4        0.11       -0.41      1.09 o 
  -4   8   4       25.35       21.93      2.02 o 
  -3   8   4       24.58       22.10      2.02 o 
  -2   8   4       51.97       49.45      2.60 o 
  -1   8   4       22.47       15.93      2.18 o 
   0   8   4       17.30       15.53      2.04 o 
   1   8   4        2.17        0.82      1.09 o 
   2   8   4       55.71       52.51      2.40 o 
   3   8   4       68.38       68.03      2.73 o 
   4   8   4        6.35        6.14      0.88 o 
   5   8   4       46.71       45.59      1.89 o 
   6   8   4       11.91       11.98      1.91 o 
   7   8   4       28.10       23.15      2.45 o 
   8   8   4       23.44       27.51      2.86 o 
  -3   9   4        2.29        2.86      1.16 o 
  -2   9   4       18.17       16.11      1.82 o 
  -1   9   4        7.31        5.45      1.77 o 
   0   9   4        0.26       -0.41      1.23 o 
   1   9   4       33.96       34.46      3.00 o 
   2   9   4       21.12       18.25      2.32 o 
   3   9   4       48.70       52.39      2.54 o 
   4   9   4        0.01       -0.45      0.68 o 
   5   9   4       28.60       29.74      1.71 o 
   6   9   4       47.67       59.38      4.09 o 
   7   9   4        3.65        3.40      1.50 o 
  -2  10   4       22.88       17.07      1.97 o 
  -1  10   4        8.00        4.77      1.91 o 
   0  10   4       19.68       23.42      2.86 o 
   1  10   4        0.03        1.23      1.36 o 
   2  10   4       84.58       98.60      5.45 o 
   3  10   4       48.52       54.48      3.68 o 
   4  10   4        3.86        5.45      1.36 o 
   5  10   4        1.21       -0.54      1.36 o 
   6  10   4       47.81       54.75      4.22 o 
   1  11   4        7.74       11.17      2.32 o 
   2  11   4       80.75       94.38      5.58 o 
   3  11   4       23.46       27.24      2.86 o 
   4  11   4       11.36       15.53      2.18 o 
  -4  -9   5        2.98        0.68      1.50 o 
  -3  -9   5        5.31        6.54      1.91 o 
  -2  -9   5        1.07        3.00      1.63 o 
  -1  -9   5        9.07        6.95      1.91 o 
   0  -9   5       21.17       16.89      2.59 o 
   1  -9   5       33.63       37.18      3.68 o 
   2  -9   5        0.00       -1.23      1.36 o 
  -5  -8   5       14.48       14.71      2.32 o 
  -4  -8   5        3.80        4.49      1.63 o 
  -3  -8   5        0.77        0.14      1.23 o 
  -2  -8   5       11.04       13.48      2.18 o 
  -1  -8   5       34.20       25.20      2.86 o 
   0  -8   5        0.62        0.41      1.23 o 
   1  -8   5        3.23        3.27      1.50 o 
   2  -8   5        0.01       -1.09      1.09 o 
   3  -8   5       25.85       29.15      3.27 o 
   4  -8   5       11.30        9.61      1.14 o 
  -6  -7   5        4.45        8.04      1.77 o 
  -5  -7   5       70.77       64.42      4.09 o 
  -4  -7   5       28.95       26.97      2.86 o 
  -3  -7   5        6.78        5.58      1.50 o 
  -2  -7   5        2.13        2.04      1.36 o 
  -1  -7   5        0.10        0.54      1.23 o 
   0  -7   5       25.71       24.11      2.59 o 
   1  -7   5        0.00       -0.82      1.09 o 
   2  -7   5       30.58       31.19      3.00 o 
   3  -7   5        7.64        6.95      1.63 o 
   4  -7   5       47.53       49.30      2.00 o 
   5  -7   5        0.38       -0.45      0.95 o 
  -7  -6   5       26.57       38.00      3.00 o 
  -6  -6   5       37.96       34.05      2.86 o 
  -5  -6   5       60.61       50.53      3.40 o 
  -4  -6   5        1.41        0.54      1.09 o 
  -3  -6   5       14.44       16.48      2.18 o 
  -2  -6   5       22.92       18.25      2.18 o 
  -1  -6   5       72.96       61.01      3.68 o 
   0  -6   5      148.47      143.68      6.54 o 
   1  -6   5       16.43       17.84      2.04 o 
   2  -6   5        1.14        0.68      1.09 o 
   3  -6   5       15.33       13.62      1.91 o 
   4  -6   5       11.27        9.63      0.92 o 
   5  -6   5        0.02        1.03      0.91 o 
   6  -6   5       58.35       55.05      4.43 o 
  -7  -5   5       19.52       21.11      2.32 o 
  -6  -5   5       11.07        9.94      1.63 o 
  -5  -5   5      140.28      151.72      6.81 o 
  -4  -5   5        0.28       -0.62      0.72 o 
  -3  -5   5        7.91        9.06      1.14 o 
  -2  -5   5        1.31        2.41      0.72 o 
  -1  -5   5       24.49       28.33      2.32 o 
   0  -5   5       95.44      100.65      4.77 o 
   1  -5   5       38.91       39.05      1.93 o 
   2  -5   5      579.57      574.38     14.93 o 
   3  -5   5      290.28      280.14      7.90 o 
   4  -5   5       19.71       21.47      1.08 o 
   5  -5   5        0.30       -0.15      0.75 o 
   6  -5   5        0.18       -1.16      1.16 o 
   7  -5   5       22.14       29.07      3.75 o 
  -7  -4   5       12.05       13.89      1.77 o 
  -6  -4   5        0.01       -0.27      1.09 o 
  -5  -4   5        3.31        3.26      0.82 o 
  -4  -4   5        5.29        5.45      0.96 o 
  -3  -4   5       77.79       80.18      2.98 o 
  -2  -4   5      141.98      154.48      4.77 o 
  -1  -4   5      916.54      980.13     39.29 o 
   0  -4   5        0.35       -0.61      0.75 o 
   1  -4   5       66.57       67.82      2.45 o 
   2  -4   5      163.31      140.88      4.90 o 
   3  -4   5      421.35      411.42     10.83 o 
   4  -4   5        0.41        1.13      0.47 o 
   5  -4   5       12.57       11.78      1.17 o 
   6  -4   5        4.95        4.93      1.19 o 
   7  -4   5       10.58       13.21      2.32 o 
   8  -4   5        0.44        0.41      1.63 o 
  -7  -3   5        3.60        6.02      1.91 o 
  -6  -3   5       34.65       34.22      2.06 o 
  -5  -3   5       21.81       25.17      1.67 o 
  -4  -3   5       40.22       38.39      1.92 o 
  -3  -3   5        9.61        7.74      0.91 o 
  -2  -3   5       62.83       58.63      2.26 o 
  -1  -3   5      363.12      377.93      9.97 o 
   0  -3   5        8.35        5.53      0.72 o 
   1  -3   5      161.32      176.42      4.96 o 
   2  -3   5       32.89       33.84      1.49 o 
   3  -3   5       23.07       19.07      1.16 o 
   4  -3   5        4.12        4.34      0.49 o 
   5  -3   5        0.04       -0.25      0.44 o 
   6  -3   5        0.24        0.07      0.51 o 
   7  -3   5        2.55        1.36      1.50 o 
   8  -3   5        5.10        4.63      1.77 o 
  -7  -2   5        2.86        2.28      0.81 o 
  -6  -2   5        1.07        1.77      1.09 o 
  -5  -2   5        8.00       10.09      2.72 o 
  -4  -2   5       28.47       30.02      1.63 o 
  -3  -2   5       25.39       30.59      1.59 o 
  -2  -2   5       10.87       15.87      1.16 o 
  -1  -2   5      482.88      523.41     13.34 o 
   0  -2   5      108.10      117.40      3.47 o 
   1  -2   5        7.13        9.56      0.77 o 
   2  -2   5       94.40      114.90      4.43 o 
   3  -2   5      100.00      108.20      2.55 o 
   4  -2   5       29.02       25.43      1.02 o 
   5  -2   5        9.46        7.76      0.67 o 
   6  -2   5        2.89        2.46      0.55 o 
   7  -2   5       90.24       77.22      4.77 o 
   8  -2   5       22.25       18.25      2.72 o 
   9  -2   5        0.00        1.91      1.63 o 
  -8  -1   5        2.11        1.23      1.50 o 
  -7  -1   5        0.13        0.20      0.60 o 
  -6  -1   5       18.29       20.00      1.30 o 
  -5  -1   5        3.60        2.71      0.81 o 
  -4  -1   5       45.55       46.76      1.70 o 
  -3  -1   5        1.26        0.86      0.47 o 
  -2  -1   5        8.35       11.92      0.96 o 
  -1  -1   5      154.87      165.73      4.67 o 
   0  -1   5       33.52       39.37      1.54 o 
   1  -1   5      185.52      209.62      5.54 o 
   2  -1   5        0.32        0.78      0.33 o 
   3  -1   5      206.89      226.03      6.47 o 
   4  -1   5        2.78        2.68      0.36 o 
   5  -1   5      136.44      143.67      3.33 o 
   6  -1   5        3.93        1.12      0.51 o 
   7  -1   5        5.42        5.54      0.91 o 
   8  -1   5        6.02        7.16      1.16 o 
   9  -1   5        9.50       10.35      1.36 o 
  -8   0   5        0.70        2.32      1.50 o 
  -7   0   5        0.20       -0.35      0.56 o 
  -6   0   5        1.34        2.11      0.82 o 
  -5   0   5        0.39        0.00      0.52 o 
  -4   0   5       43.08       49.44      2.06 o 
  -3   0   5       16.71       21.71      1.07 o 
  -2   0   5      932.13     1050.48     32.38 o 
  -1   0   5      103.52      104.37      2.74 o 
   0   0   5      153.55      156.94     13.01 o 
   1   0   5      331.20      332.72      8.43 o 
   2   0   5      330.23      353.64      8.81 o 
   3   0   5      121.11      135.30      2.97 o 
   4   0   5       42.99       38.52      1.01 o 
   5   0   5       15.51       14.74      0.50 o 
   6   0   5       97.66       93.94      2.33 o 
   7   0   5        0.55        0.41      0.49 o 
   8   0   5       66.09       64.40      2.59 o 
   9   0   5        4.27        3.48      0.82 o 
  -8   1   5       22.84       24.92      3.00 o 
  -7   1   5        0.42        1.03      0.64 o 
  -6   1   5      145.01      140.01      3.76 o 
  -5   1   5       27.13       30.36      1.73 o 
  -4   1   5       20.73       23.51      1.25 o 
  -3   1   5       13.14       13.55      1.30 o 
  -2   1   5      478.70      505.49     10.56 o 
  -1   1   5      943.57      931.73     18.84 o 
   0   1   5        7.43        9.95      0.60 o 
   1   1   5      136.27      135.47      3.66 o 
   2   1   5       16.77       13.54      0.62 o 
   3   1   5      151.99      157.64      6.67 o 
   4   1   5      143.81      113.18      4.90 o 
   5   1   5       47.32       56.50      1.39 o 
   6   1   5      116.61      114.99      3.40 o 
   7   1   5       67.33       59.28      2.24 o 
   8   1   5        3.01        1.73      0.95 o 
   9   1   5        3.28        3.21      0.84 o 
  -7   2   5        2.67        3.64      0.95 o 
  -6   2   5       48.47       50.66      2.02 o 
  -5   2   5       55.54       58.93      2.07 o 
  -4   2   5        3.46        5.79      0.73 o 
  -3   2   5        3.26        2.42      0.52 o 
  -2   2   5       52.26       51.52      1.65 o 
  -1   2   5      122.44      132.49      3.15 o 
   0   2   5       40.31       41.92      1.29 o 
   1   2   5      620.88      699.91     16.04 o 
   2   2   5      183.68      214.56      5.54 o 
   3   2   5        1.00        2.57      0.35 o 
   4   2   5       26.83       27.37      1.77 o 
   5   2   5        3.24        2.04      0.82 o 
   6   2   5     1213.93     1153.02     28.40 o 
   7   2   5      535.65      517.75     13.32 o 
   8   2   5       12.67       13.42      1.23 o 
   9   2   5       39.60       33.91      2.04 o 
  10   2   5       17.25       18.79      1.77 o 
  -7   3   5        0.79       -0.34      0.78 o 
  -6   3   5       34.49       34.27      2.09 o 
  -5   3   5        7.33        7.94      0.92 o 
  -4   3   5        6.08        6.75      0.80 o 
  -3   3   5       17.27       14.98      1.05 o 
  -2   3   5       78.51       84.35      2.36 o 
  -1   3   5      211.84      204.26      4.64 o 
   0   3   5      104.74      115.44      2.80 o 
   1   3   5       49.93       47.93      1.22 o 
   2   3   5      561.61      624.62     12.55 o 
   3   3   5     1272.04     1343.20     32.74 o 
   4   3   5        0.03        1.07      0.35 o 
   5   3   5      191.82      201.41      5.37 o 
   6   3   5       64.23       51.84      1.81 o 
   7   3   5       17.94        8.99      0.95 o 
   8   3   5        5.44        8.44      0.95 o 
   9   3   5       13.68       13.62      1.36 o 
  10   3   5        9.52       11.03      1.36 o 
  -7   4   5        8.57        8.85      1.31 o 
  -6   4   5        8.79        7.22      1.14 o 
  -5   4   5       83.30       73.20      3.03 o 
  -4   4   5       49.62       46.84      1.83 o 
  -3   4   5        0.10       -0.41      0.44 o 
  -2   4   5      156.09      159.83      3.96 o 
  -1   4   5      186.47      211.17      4.87 o 
   0   4   5      238.29      243.71      6.82 o 
   1   4   5      119.32      133.73      3.92 o 
   2   4   5        1.82        1.59      0.34 o 
   3   4   5        0.00        0.27      0.22 o 
   4   4   5        1.91        3.81      0.68 o 
   5   4   5      211.73      213.96      7.90 o 
   6   4   5        4.66        4.77      0.82 o 
   7   4   5       35.39       38.68      2.18 o 
   8   4   5       19.93       19.07      1.50 o 
   9   4   5        0.56        0.41      0.68 o 
  -6   5   5        6.10        4.96      2.25 o 
  -5   5   5      161.27      153.21      5.10 o 
  -4   5   5       32.90       33.27      3.81 o 
  -3   5   5       25.26       27.72      1.93 o 
  -2   5   5       28.12       34.94      1.69 o 
  -1   5   5        0.03        0.05      0.39 o 
   0   5   5       14.93       16.31      1.04 o 
   1   5   5       31.84       30.05      1.30 o 
   2   5   5       41.54       31.46      1.22 o 
   3   5   5      200.40      198.12      4.37 o 
   4   5   5      187.80      184.40      7.22 o 
   5   5   5       26.08       30.78      1.91 o 
   6   5   5      104.29       91.93      4.09 o 
   7   5   5      212.73      170.78      6.81 o 
   8   5   5        2.32        1.09      0.68 o 
   9   5   5       20.88       21.93      1.91 o 
  -6   6   5       35.79       38.71      2.52 o 
  -5   6   5       40.87       39.79      2.59 o 
  -4   6   5        9.35        9.26      1.35 o 
  -3   6   5       10.15        9.17      1.25 o 
  -2   6   5       52.27       50.24      2.36 o 
  -1   6   5       78.61       85.51      3.18 o 
   0   6   5      513.13      510.73     13.43 o 
   1   6   5       18.85       22.47      1.17 o 
   2   6   5      102.53      109.44      2.88 o 
   3   6   5       59.79       56.64      1.72 o 
   4   6   5        2.95        2.97      0.47 o 
   5   6   5       62.95       48.89      2.86 o 
   6   6   5       64.70       55.57      3.13 o 
   7   6   5       10.71        6.67      1.23 o 
   8   6   5        0.70        0.14      0.82 o 
   9   6   5        1.55        0.41      0.95 o 
  -5   7   5       23.16       22.61      2.11 o 
  -4   7   5        0.35       -0.47      1.09 o 
  -3   7   5        7.50        8.14      1.25 o 
  -2   7   5       27.91       29.87      3.13 o 
  -1   7   5        0.71       -0.44      0.72 o 
   0   7   5        8.88       10.21      2.11 o 
   1   7   5      145.70      139.87      4.47 o 
   2   7   5      992.43      963.46     19.89 o 
   3   7   5       82.61       80.24      2.32 o 
   4   7   5      132.76      132.70      3.97 o 
   5   7   5       41.10       34.73      2.59 o 
   6   7   5       66.87       60.20      3.54 o 
   7   7   5       35.47       29.01      2.45 o 
   8   7   5        0.11        0.82      0.95 o 
   9   7   5        0.00        0.95      0.95 o 
  -4   8   5        6.86        9.10      1.54 o 
  -3   8   5        0.00       -0.29      0.91 o 
  -2   8   5      103.63       92.60      3.71 o 
  -1   8   5      237.74      223.57      6.89 o 
   0   8   5      142.27      141.23      6.67 o 
   1   8   5       57.67       53.11      3.40 o 
   2   8   5       20.92       17.48      1.49 o 
   3   8   5       67.55       68.52      2.73 o 
   4   8   5       34.24       31.98      1.70 o 
   5   8   5        0.61        0.14      0.95 o 
   6   8   5        3.04        3.00      1.23 o 
   7   8   5        1.73        1.77      1.09 o 
   8   8   5       23.69       20.84      2.45 o 
  -3   9   5       11.08       12.32      1.73 o 
  -2   9   5        0.68        1.09      1.06 o 
  -1   9   5        0.01       -0.87      0.95 o 
   0   9   5        6.14        6.26      1.77 o 
   1   9   5        0.55        0.41      1.23 o 
   2   9   5       38.88       32.69      2.72 o 
   3   9   5       16.43       12.53      1.34 o 
   4   9   5        0.75       -0.06      1.02 o 
   5   9   5      112.64      117.81      6.13 o 
   6   9   5        0.72        1.36      1.23 o 
   7   9   5        0.00        1.36      1.23 o 
  -1  10   5       94.46       84.48      3.80 o 
   0  10   5        2.41        1.63      1.50 o 
   1  10   5        9.58       12.80      2.18 o 
   2  10   5       41.22       48.76      3.68 o 
   3  10   5       62.80       67.96      4.09 o 
   4  10   5        6.91        7.90      1.50 o 
   5  10   5       35.79       33.23      3.54 o 
   6  10   5       35.46       36.91      3.54 o 
   1  11   5        3.37        5.04      1.91 o 
   2  11   5        0.60        0.14      1.36 o 
   3  11   5       10.86       13.76      2.18 o 
   4  11   5        9.40        9.53      1.77 o 
  -3  -9   6        2.37        4.77      1.91 o 
  -2  -9   6       10.80       11.85      2.32 o 
  -1  -9   6       20.33       16.48      2.59 o 
   0  -9   6        3.26        4.09      1.77 o 
   1  -9   6        2.85        5.99      2.04 o 
   2  -9   6        7.48       10.08      2.32 o 
  -5  -8   6       20.75       19.61      2.72 o 
  -4  -8   6        6.15        6.26      1.77 o 
  -3  -8   6        2.04        1.77      1.63 o 
  -2  -8   6        8.06       10.08      2.04 o 
  -1  -8   6       23.41       22.47      2.72 o 
   0  -8   6       13.96       14.84      2.45 o 
   1  -8   6       65.02       69.73      4.63 o 
   2  -8   6       80.84       87.98      5.31 o 
   3  -8   6        3.31        1.09      1.50 o 
   4  -8   6        1.14        1.34      0.81 o 
  -6  -7   6      102.26      114.13      5.99 o 
  -5  -7   6       21.55       24.92      2.86 o 
  -4  -7   6       29.90       31.05      3.13 o 
  -3  -7   6       25.15       25.88      2.86 o 
  -2  -7   6        4.11        4.22      1.50 o 
  -1  -7   6       64.18       59.52      3.95 o 
   0  -7   6       25.90       22.47      2.59 o 
   1  -7   6       10.97       10.35      1.91 o 
   2  -7   6        8.26        8.72      1.91 o 
   3  -7   6        2.23        3.81      1.36 o 
   4  -7   6        8.93        9.73      1.30 o 
   5  -7   6        2.43        3.18      1.91 o 
  -6  -6   6       59.04       51.07      3.68 o 
  -5  -6   6      298.60      281.24     11.58 o 
  -4  -6   6       22.31       20.56      2.45 o 
  -3  -6   6        5.34        3.68      1.36 o 
  -2  -6   6        0.86       -0.54      0.95 o 
  -1  -6   6       63.54       56.79      3.68 o 
   0  -6   6        0.62        1.36      1.09 o 
   1  -6   6       24.98       26.56      2.59 o 
   2  -6   6        0.11        1.50      1.23 o 
   3  -6   6       42.26       37.59      3.00 o 
   4  -6   6        6.25        6.39      0.80 o 
   5  -6   6        1.09        0.39      0.91 o 
   6  -6   6       75.20       87.46      3.70 o 
  -7  -5   6        4.02        4.77      1.50 o 
  -6  -5   6        1.96        2.32      1.23 o 
  -5  -5   6        0.98        0.54      1.09 o 
  -4  -5   6       65.71       61.42      3.81 o 
  -3  -5   6       41.65       41.81      3.00 o 
  -2  -5   6        2.91        2.86      1.23 o 
  -1  -5   6        0.03        1.36      0.95 o 
   0  -5   6       27.17       25.88      2.32 o 
   1  -5   6      116.14      114.54      5.45 o 
   2  -5   6      404.72      357.09     13.76 o 
   3  -5   6      601.50      580.21     17.91 o 
   4  -5   6        8.15        7.42      0.88 o 
   5  -5   6        7.09        6.83      1.16 o 
   6  -5   6       20.86       20.54      1.82 o 
   7  -5   6        0.04        1.36      1.63 o 
  -7  -4   6        2.20        3.00      1.23 o 
  -6  -4   6       17.61       17.84      2.18 o 
  -5  -4   6       15.28       16.21      2.04 o 
  -4  -4   6        8.17        8.17      1.63 o 
  -3  -4   6       73.09       70.07      3.27 o 
  -2  -4   6       12.00       13.59      1.77 o 
  -1  -4   6      361.78      385.01     14.57 o 
   0  -4   6       58.58       66.31      2.55 o 
   1  -4   6        0.92        0.27      0.52 o 
   2  -4   6      136.20      148.84      7.42 o 
   3  -4   6        2.50        2.18      0.68 o 
   4  -4   6        0.32        0.22      0.31 o 
   5  -4   6       47.69       45.42      1.77 o 
   6  -4   6        7.74        9.61      1.01 o 
   7  -4   6        1.76        0.50      1.16 o 
   8  -4   6        3.33        2.72      1.77 o 
  -7  -3   6        0.34        1.63      1.09 o 
  -6  -3   6        8.70        8.99      1.63 o 
  -5  -3   6      168.15      154.85      7.83 o 
  -4  -3   6       27.21       16.58      1.43 o 
  -3  -3   6       12.59       14.43      1.30 o 
  -2  -3   6        1.63        1.15      0.62 o 
   0  -3   6       54.09       53.54      2.12 o 
   1  -3   6      180.61      182.41      5.25 o 
   2  -3   6        1.43        0.05      0.43 o 
   3  -3   6       56.17       54.14      2.07 o 
   4  -3   6       13.58       12.42      0.88 o 
   5  -3   6        0.55        0.39      0.48 o 
   6  -3   6       66.98       55.70      2.25 o 
   7  -3   6       12.68       15.88      1.77 o 
   8  -3   6       18.45       20.29      3.13 o 
  -7  -2   6        5.36        6.13      1.50 o 
  -6  -2   6       30.21       28.19      2.45 o 
  -5  -2   6       33.81       38.43      2.06 o 
  -4  -2   6       52.26       54.79      2.40 o 
  -3  -2   6       15.88       15.13      1.30 o 
  -2  -2   6       49.75       57.52      2.26 o 
  -1  -2   6       92.57       86.07      4.09 o 
   0  -2   6      422.23      415.75     10.74 o 
   1  -2   6       62.58       66.65      2.26 o 
   2  -2   6      436.53      461.63     11.80 o 
   3  -2   6      229.97      232.13      6.21 o 
   4  -2   6        1.14        0.48      0.43 o 
   5  -2   6       25.75       22.74      1.08 o 
   6  -2   6       20.63       15.73      0.95 o 
   7  -2   6        3.44        3.25      0.84 o 
   8  -2   6        7.83        5.31      1.77 o 
   9  -2   6        1.58        3.00      2.18 o 
  -7  -1   6        3.04        3.00      0.88 o 
  -6  -1   6        8.52       12.19      1.40 o 
  -5  -1   6      202.05      184.84      5.13 o 
  -4  -1   6      198.86      190.15      5.23 o 
  -3  -1   6       51.75       61.12      4.49 o 
  -2  -1   6       37.48       41.40      1.83 o 
  -1  -1   6       37.94       30.10      2.04 o 
   0  -1   6      427.70      446.29     20.16 o 
   1  -1   6       47.66       49.81      1.78 o 
   2  -1   6      360.28      372.48      9.49 o 
   3  -1   6       67.12       73.56      2.26 o 
   4  -1   6        0.00       -0.14      0.27 o 
   5  -1   6       16.31       15.04      0.75 o 
   6  -1   6      328.69      282.20      7.73 o 
   7  -1   6        3.02        3.27      1.50 o 
   8  -1   6      112.46      120.12      6.54 o 
   9  -1   6       16.03       14.84      2.86 o 
  -7   0   6       21.10       23.51      1.82 o 
  -6   0   6        3.38        2.60      0.72 o 
  -5   0   6        1.55        2.37      0.85 o 
  -4   0   6      186.65      189.50      4.64 o 
  -3   0   6        0.63        1.74      0.52 o 
  -2   0   6     2519.32     2547.32     51.84 o 
  -1   0   6     1556.10     1682.65     58.29 o 
   0   0   6      129.76      141.93      4.04 o 
   1   0   6     1029.36     1043.52     25.71 o 
   2   0   6      243.65      249.25      6.40 o 
   3   0   6      370.31      411.40     10.26 o 
   4   0   6        4.29        5.40      0.40 o 
   5   0   6       14.96       17.09      0.67 o 
   6   0   6        0.07        0.78      0.48 o 
   7   0   6       14.24        8.58      1.77 o 
   8   0   6       37.77       35.55      1.86 o 
   9   0   6       71.52       75.76      3.61 o 
  -7   1   6       10.56       10.02      1.34 o 
  -6   1   6       26.42       32.87      1.96 o 
  -5   1   6      502.61      476.20     10.46 o 
  -4   1   6       18.89       18.10      1.67 o 
  -3   1   6       96.97      102.35      4.64 o 
  -2   1   6      104.14      119.22      3.74 o 
  -1   1   6     1204.41     1215.87     29.95 o 
   0   1   6      124.70      115.56      2.78 o 
   1   1   6        3.30        0.95      0.39 o 
   2   1   6       81.07       98.54      2.74 o 
   3   1   6       21.82       25.12      0.80 o 
   4   1   6       55.75       57.27      1.76 o 
   5   1   6      182.63      158.92      5.52 o 
   6   1   6       44.08       46.39      1.65 o 
   7   1   6        1.91        1.55      0.39 o 
   8   1   6      112.35      103.91      3.42 o 
   9   1   6        1.70        3.24      0.75 o 
  -7   2   6       12.60       12.05      1.43 o 
  -6   2   6       10.70       11.33      1.36 o 
  -5   2   6       34.19       34.05      1.64 o 
  -4   2   6       20.26       18.08      1.17 o 
  -3   2   6       79.12       84.43      2.49 o 
  -2   2   6       82.58       91.67      2.54 o 
  -1   2   6      264.01      268.20      7.22 o 
   0   2   6      239.70      254.95      5.53 o 
   1   2   6     1451.10     1574.30     33.30 o 
   2   2   6       70.56       92.93      2.40 o 
   3   2   6        0.35        0.41      0.33 o 
   4   2   6       35.11       38.04      1.34 o 
   5   2   6        0.26        0.27      0.68 o 
   6   2   6      192.36      200.34      8.44 o 
   7   2   6      441.27      402.31     10.46 o 
   8   2   6      188.38      173.66      7.15 o 
   9   2   6        2.88        2.32      0.68 o 
  -7   3   6        0.61        1.37      1.09 o 
  -6   3   6       30.85       32.22      2.15 o 
  -5   3   6      163.93      154.43     12.60 o 
  -4   3   6       15.93       17.52      1.55 o 
  -3   3   6       35.90       30.81      1.41 o 
  -2   3   6      155.75      147.07      3.70 o 
  -1   3   6      137.75      151.80      7.63 o 
   0   3   6       51.15       52.59      1.60 o 
   1   3   6      596.16      666.89     11.67 o 
   2   3   6       14.44       16.08      0.67 o 
   3   3   6      454.81      503.29     21.45 o 
   4   3   6       51.85       45.55      1.57 o 
   5   3   6      211.30      186.61      5.04 o 
   6   3   6      131.93      125.99      3.63 o 
   7   3   6       97.55       84.11      2.70 o 
   8   3   6       51.03       45.90      2.18 o 
   9   3   6        9.92        8.58      0.95 o 
  -6   4   6        3.77        3.24      1.08 o 
  -5   4   6        9.92        9.76      1.34 o 
  -4   4   6        1.44        1.12      0.81 o 
  -3   4   6       38.45       38.83      4.43 o 
  -2   4   6       44.27       47.67      2.12 o 
  -1   4   6        6.40        7.27      0.91 o 
   0   4   6      376.18      386.84      9.20 o 
   1   4   6      866.08      934.00     23.26 o 
   2   4   6       57.26       61.83      2.45 o 
   3   4   6        1.48        1.78      0.39 o 
   4   4   6       21.97       23.84      1.06 o 
   5   4   6       19.63       21.65      1.36 o 
   6   4   6       19.34       14.84      1.09 o 
   7   4   6      239.35      196.39      7.35 o 
   8   4   6       48.39       40.99      2.18 o 
   9   4   6        0.00        0.41      0.68 o 
  -6   5   6      307.08      310.94      9.14 o 
  -5   5   6        0.99        1.20      0.91 o 
  -4   5   6       21.67       19.89      1.77 o 
  -3   5   6       23.05       21.50      1.68 o 
  -2   5   6       98.92       90.93      3.32 o 
  -1   5   6      112.91      116.57      6.74 o 
   0   5   6      113.42      127.55      2.84 o 
   1   5   6      211.67      225.98      9.86 o 
   2   5   6      179.74      177.68      4.08 o 
   3   5   6      172.43      175.35      3.98 o 
   4   5   6        1.04        0.27      0.54 o 
   5   5   6        2.90        0.82      0.54 o 
   6   5   6        6.81        6.26      0.95 o 
   7   5   6       42.01       40.45      2.32 o 
   8   5   6        3.34        3.81      0.82 o 
   9   5   6       93.54      107.32      4.77 o 
  -5   6   6       71.14       75.96      3.46 o 
  -4   6   6        0.01        1.20      0.91 o 
  -3   6   6        0.41        0.15      0.89 o 
  -2   6   6        5.60        4.77      0.96 o 
  -1   6   6       47.06       41.00      2.12 o 
   0   6   6       17.42       18.88      1.23 o 
   1   6   6        2.57        2.54      0.76 o 
   2   6   6      253.82      261.60      5.89 o 
   3   6   6       76.04       73.94      2.08 o 
   4   6   6        0.53        0.29      0.24 o 
   5   6   6       13.95       10.90      1.36 o 
   6   6   6      640.82      502.28     18.39 o 
   7   6   6       25.97       23.29      1.91 o 
   8   6   6        4.28        2.86      0.95 o 
   9   6   6        7.71        5.45      1.23 o 
  -4   7   6        0.56        0.23      2.25 o 
  -3   7   6        9.16       10.47      1.44 o 
  -2   7   6        3.63        2.43      1.01 o 
  -1   7   6        3.23        3.07      1.91 o 
   0   7   6      192.69      208.65      8.85 o 
   1   7   6       56.38       60.18      2.59 o 
   2   7   6     1348.12     1340.57     27.41 o 
   3   7   6      176.96      172.63      4.19 o 
   4   7   6       66.81       65.35      1.92 o 
   5   7   6        0.32       -0.14      0.82 o 
   6   7   6       49.06       47.26      3.00 o 
   7   7   6        0.38        0.54      0.95 o 
   8   7   6        2.32        1.91      0.95 o 
   9   7   6       24.66       25.20      2.32 o 
  -4   8   6        0.36        0.78      2.86 o 
  -3   8   6        6.49        4.11      1.24 o 
  -2   8   6      111.41      105.70      4.14 o 
  -1   8   6        1.72        0.27      0.87 o 
   0   8   6        0.44        0.68      1.23 o 
   1   8   6       11.78       15.53      2.18 o 
   2   8   6       12.26       15.65      1.39 o 
   3   8   6        0.20        0.07      0.95 o 
   4   8   6       29.66       27.89      1.56 o 
   5   8   6       72.80       65.03      2.79 o 
   6   8   6      191.22      166.70      7.49 o 
   7   8   6        5.38        6.13      1.50 o 
   8   8   6        1.51        1.91      1.09 o 
  -2   9   6        7.59        8.27      2.25 o 
  -1   9   6       39.25       35.90      2.55 o 
   0   9   6       58.50       54.89      3.95 o 
   1   9   6       47.67       48.89      3.54 o 
   2   9   6       33.61       26.83      2.59 o 
   3   9   6       43.95       46.68      2.52 o 
   4   9   6        2.16        3.18      0.80 o 
   5   9   6        1.24        1.77      1.23 o 
   6   9   6       11.63       14.57      2.18 o 
   7   9   6        0.05        0.82      1.23 o 
  -1  10   6       15.64       15.07      1.88 o 
   0  10   6       16.54       22.74      3.00 o 
   1  10   6       46.28       52.84      3.95 o 
   2  10   6        1.05        1.91      1.36 o 
   3  10   6       23.37       26.29      2.59 o 
   4  10   6       12.89       14.57      1.91 o 
   5  10   6        0.14       -0.14      1.23 o 
   6  10   6       35.82       43.85      3.81 o 
   2  11   6      111.87      118.76      6.40 o 
   3  11   6        0.82        1.63      1.36 o 
   4  11   6        0.03       -0.95      0.95 o 
  -1  -9   7        4.85        3.68      1.91 o 
   0  -9   7        3.84        5.99      2.04 o 
  -4  -8   7       17.90       17.16      2.59 o 
  -3  -8   7        3.95        2.72      1.77 o 
  -2  -8   7       42.63       31.73      3.27 o 
  -1  -8   7        5.82        4.49      1.77 o 
   0  -8   7        3.40        3.40      1.63 o 
   1  -8   7        2.13        3.00      1.63 o 
   2  -8   7      182.92      207.56      9.53 o 
   3  -8   7       67.49       73.00      4.90 o 
  -5  -7   7      178.20      167.79      8.04 o 
  -4  -7   7       20.19       16.75      2.59 o 
  -3  -7   7       53.38       57.47      4.09 o 
  -2  -7   7       11.16        8.85      1.91 o 
  -1  -7   7       31.40       30.92      3.13 o 
   0  -7   7        5.24        5.58      1.77 o 
   1  -7   7        3.63        2.45      1.50 o 
   2  -7   7        3.55        4.09      1.50 o 
   3  -7   7       22.11       25.47      3.00 o 
   4  -7   7       14.70       12.80      2.32 o 
   5  -7   7       50.60       56.21      3.03 o 
  -6  -6   7        9.12       10.08      2.04 o 
  -5  -6   7      155.41      150.63      7.22 o 
  -4  -6   7        0.56        0.14      1.23 o 
  -3  -6   7        1.47        1.36      1.36 o 
  -2  -6   7        5.02        3.68      1.50 o 
  -1  -6   7        9.15        9.12      1.77 o 
   0  -6   7        4.57        3.00      1.36 o 
   1  -6   7       62.44       61.97      3.81 o 
   2  -6   7       12.04       11.98      1.91 o 
   3  -6   7       60.80       70.82      4.22 o 
   4  -6   7       35.48       43.99      3.27 o 
   5  -6   7        1.59        1.63      1.16 o 
   6  -6   7        5.62       11.40      3.20 o 
  -6  -5   7       12.83       12.67      2.18 o 
  -5  -5   7       24.00       30.10      3.00 o 
  -4  -5   7       61.64       54.75      3.68 o 
  -3  -5   7      101.84       95.47      5.18 o 
  -2  -5   7        4.87        2.04      1.23 o 
  -1  -5   7       13.01       10.62      1.63 o 
   0  -5   7        0.31        0.95      1.09 o 
   1  -5   7       44.63       46.17      3.13 o 
   2  -5   7        0.95        0.82      0.95 o 
   3  -5   7      420.12      441.53     16.75 o 
   4  -5   7       70.91       75.83      2.65 o 
   5  -5   7       10.02       12.89      1.47 o 
   6  -5   7        7.13        9.85      1.47 o 
   7  -5   7        7.79        8.72      2.32 o 
  -7  -4   7        3.15        1.63      1.23 o 
  -6  -4   7        8.20        9.53      1.77 o 
  -5  -4   7       16.12       16.07      2.18 o 
  -4  -4   7       63.20       53.25      3.54 o 
  -3  -4   7       43.15       32.69      2.72 o 
  -2  -4   7       48.72       47.80      3.13 o 
  -1  -4   7        9.49        7.08      1.50 o 
   0  -4   7        7.27        5.99      1.36 o 
   1  -4   7      382.43      392.78     24.24 o 
   2  -4   7      524.71      531.76     13.87 o 
   3  -4   7      115.68      109.45      4.90 o 
   4  -4   7        7.89        9.72      0.78 o 
   5  -4   7        1.98        2.16      0.63 o 
   6  -4   7        0.55        0.67      0.61 o 
   7  -4   7        0.05       -0.82      1.16 o 
  -7  -3   7       12.05       12.39      1.91 o 
  -6  -3   7       34.17       29.69      2.86 o 
  -5  -3   7        6.09        3.13      1.23 o 
  -4  -3   7      173.80      148.72      6.81 o 
  -3  -3   7      330.03      353.83     13.76 o 
  -2  -3   7      195.22      213.96      8.85 o 
  -1  -3   7        4.20        2.72      0.95 o 
   0  -3   7        1.15        1.50      0.68 o 
   1  -3   7        0.21        0.27      0.52 o 
   2  -3   7       50.93       61.55      4.02 o 
   3  -3   7      472.23      494.00     12.81 o 
   4  -3   7       38.71       41.18      3.27 o 
   5  -3   7        0.20       -0.11      0.47 o 
   6  -3   7        3.05        2.88      0.65 o 
   7  -3   7        2.87        0.97      1.97 o 
   8  -3   7        9.03       10.21      2.45 o 
  -7  -2   7       18.26       18.79      2.32 o 
  -6  -2   7       12.29        8.17      1.63 o 
  -5  -2   7       68.16       73.68      4.22 o 
  -4  -2   7      158.26      134.15      6.26 o 
  -3  -2   7        0.16        1.09      0.68 o 
  -2  -2   7       39.83       37.38      1.83 o 
  -1  -2   7       12.78       10.90      1.50 o 
   0  -2   7       47.53       41.58      1.78 o 
   1  -2   7        3.31        5.10      0.67 o 
   2  -2   7      248.83      226.20      6.21 o 
   3  -2   7       54.61       56.70      2.07 o 
   4  -2   7        3.82        2.83      0.51 o 
   5  -2   7       75.03       64.41      1.96 o 
   6  -2   7       90.78       80.19      2.98 o 
   7  -2   7        6.05        3.59      0.82 o 
   8  -2   7        5.91        7.35      2.04 o 
  -7  -1   7        0.10       -0.95      0.95 o 
  -6  -1   7        8.83        6.54      1.50 o 
  -5  -1   7       16.14        8.85      1.63 o 
  -4  -1   7       47.77       46.49      2.45 o 
  -3  -1   7       53.95       46.57      2.17 o 
  -2  -1   7       16.04       24.03      4.49 o 
  -1  -1   7      148.42      135.92      5.86 o 
   0  -1   7       26.48       35.98      4.15 o 
   1  -1   7        9.66       11.96      1.57 o 
   2  -1   7     2387.57     2452.55    145.32 o 
   3  -1   7       13.06       11.44      0.81 o 
   4  -1   7       27.91       28.26      1.08 o 
   5  -1   7       10.44       11.13      0.71 o 
   6  -1   7       25.83       19.77      1.28 o 
   7  -1   7       27.87       18.56      1.70 o 
   8  -1   7       23.61       23.83      3.13 o 
   9  -1   7        0.00        0.95      1.91 o 
  -7   0   7        7.91        8.68      1.34 o 
  -6   0   7        5.19        6.90      1.20 o 
  -5   0   7       45.17       35.31      2.04 o 
  -4   0   7      138.03      125.75      4.58 o 
  -3   0   7       35.76       36.54      1.55 o 
  -2   0   7     1218.53     1295.14     32.21 o 
  -1   0   7      635.58      699.42     17.72 o 
   0   0   7        0.25        0.75      0.48 o 
   1   0   7      333.19      332.98      8.62 o 
   2   0   7      263.70      294.07      7.61 o 
   3   0   7        8.44       11.76      0.72 o 
   4   0   7       10.23       10.05      0.57 o 
   5   0   7        5.68        4.68      0.41 o 
   6   0   7        9.38        8.83      0.73 o 
   7   0   7        0.19        0.28      0.68 o 
   8   0   7       98.00       93.70      5.58 o 
   9   0   7        2.75        1.50      1.63 o 
  -7   1   7       14.61       13.82      1.60 o 
  -6   1   7       76.59       69.27      3.06 o 
  -5   1   7        3.21        4.67      1.05 o 
  -4   1   7       36.72       36.31      1.67 o 
  -3   1   7        0.47        1.58      0.60 o 
  -2   1   7        0.05        0.82      0.55 o 
  -1   1   7        3.04        2.21      0.52 o 
   0   1   7       61.69       60.07      2.12 o 
   1   1   7      877.10      949.21     33.50 o 
   2   1   7      915.85      977.37     24.07 o 
   3   1   7        1.84        0.94      0.27 o 
   4   1   7       49.38       56.38      1.44 o 
   5   1   7       13.55       11.37      0.73 o 
   6   1   7      108.77      107.62      5.58 o 
   7   1   7        0.38        0.00      1.09 o 
   8   1   7        0.61       -0.68      1.50 o 
   9   1   7        0.16        2.18      1.77 o 
  -7   2   7       27.61       28.38      3.68 o 
  -6   2   7       27.76       21.70      2.38 o 
  -5   2   7      104.08      104.67      4.29 o 
  -4   2   7        9.51        8.38      1.16 o 
  -3   2   7       85.05       81.85      3.34 o 
  -2   2   7       84.75       89.54      2.54 o 
  -1   2   7       81.93       89.52      3.20 o 
   0   2   7      128.79      143.37      4.23 o 
   1   2   7      239.10      252.03      6.74 o 
   2   2   7        6.51        8.34      0.72 o 
   3   2   7      148.33      134.91      3.04 o 
   4   2   7       47.01       41.15      1.44 o 
   5   2   7      490.34      475.87     11.98 o 
   6   2   7       14.27       14.30      1.91 o 
   7   2   7       14.50       11.30      1.91 o 
   8   2   7       30.85       33.78      3.40 o 
   9   2   7       14.12       18.59      1.36 o 
  -6   3   7       11.69       10.52      1.47 o 
  -5   3   7       11.37        8.74      1.28 o 
  -4   3   7       97.78       93.82      3.51 o 
  -3   3   7       11.18       10.28      2.11 o 
  -2   3   7       53.85       48.20      2.45 o 
  -1   3   7       48.56       45.52      1.93 o 
   0   3   7       43.94       48.94      2.40 o 
   1   3   7       93.18      105.12      2.59 o 
   2   3   7      414.35      463.42      9.51 o 
   3   3   7       32.08       41.84      1.54 o 
   4   3   7        1.82        3.66      0.52 o 
   5   3   7      247.38      231.00      6.14 o 
   6   3   7      416.87      406.17      8.39 o 
   7   3   7        0.11       -1.09      1.09 o 
   8   3   7        0.01        0.06      0.27 o 
   9   3   7        1.09        0.95      0.41 o 
  -6   4   7        3.16        2.70      1.14 o 
  -5   4   7       50.23       51.97      2.69 o 
  -4   4   7       17.75       16.16      1.77 o 
  -3   4   7       39.56       34.14      4.43 o 
  -2   4   7      288.14      289.59      8.09 o 
  -1   4   7        0.13        0.52      0.62 o 
   0   4   7      102.58      106.19      2.80 o 
   1   4   7      108.04      116.94      2.93 o 
   2   4   7      224.09      233.74      4.94 o 
   3   4   7       58.01       53.31      1.82 o 
   4   4   7       75.00       81.07      2.07 o 
   5   4   7       87.72       83.72      2.13 o 
   6   4   7       27.21       25.62      1.26 o 
   7   4   7       73.12       67.55      2.86 o 
   8   4   7        3.20        5.58      0.68 o 
   9   4   7       35.45       35.82      1.91 o 
  -5   5   7      127.58      127.16      9.87 o 
  -4   5   7       52.76       55.97      2.74 o 
  -3   5   7        7.42        7.63      1.16 o 
  -2   5   7        2.68        3.25      1.09 o 
  -1   5   7       70.12       72.92      2.31 o 
   0   5   7      180.89      190.47      5.40 o 
   1   5   7       42.61       46.00      1.41 o 
   2   5   7        2.33        3.42      0.52 o 
   3   5   7        5.08        3.85      0.41 o 
   4   5   7       70.78       73.16      2.50 o 
   5   5   7       22.38       18.32      1.06 o 
   6   5   7       21.50       12.26      1.23 o 
   7   5   7       20.18       15.66      1.36 o 
   8   5   7        2.70        1.23      0.68 o 
   9   5   7       17.19       21.65      1.63 o 
  -5   6   7       18.50       19.82      1.97 o 
  -4   6   7        2.98        2.94      1.23 o 
  -3   6   7       26.46       24.10      1.97 o 
  -2   6   7       24.74       25.89      1.93 o 
  -1   6   7       32.68       29.55      2.59 o 
   0   6   7        3.01        2.45      0.70 o 
   1   6   7        1.94        2.24      0.62 o 
   2   6   7       54.69       55.61      2.58 o 
   3   6   7       37.40       39.38      1.38 o 
   4   6   7      135.64      130.19      7.63 o 
   5   6   7       49.75       44.66      2.32 o 
   6   6   7       12.77        7.35      1.23 o 
   7   6   7       21.44       16.21      1.63 o 
   8   6   7        0.07        0.68      0.68 o 
   9   6   7        1.58        2.32      0.95 o 
  -4   7   7        3.07        2.89      1.14 o 
  -3   7   7        6.35        7.50      1.30 o 
  -2   7   7        0.22       -0.72      0.72 o 
  -1   7   7        9.14        5.94      1.16 o 
   0   7   7        8.33        9.68      1.25 o 
   1   7   7       30.10       31.72      1.86 o 
   2   7   7      185.67      191.56      7.22 o 
   3   7   7        3.79        5.13      0.78 o 
   4   7   7        0.15        0.10      0.43 o 
   5   7   7       14.27       13.98      2.59 o 
   6   7   7        1.45        0.56      0.75 o 
   7   7   7        1.15        0.14      0.82 o 
   8   7   7        0.71        1.23      0.82 o 
   9   7   7        0.71        0.82      0.95 o 
  -3   8   7        1.11        1.08      1.29 o 
  -2   8   7        5.46        8.02      2.04 o 
  -1   8   7       15.30       13.81      2.04 o 
   0   8   7       26.85       26.01      1.97 o 
   1   8   7      105.35      109.91      5.45 o 
   2   8   7       87.38       90.81      3.41 o 
   3   8   7       41.18       40.10      2.03 o 
   4   8   7       75.09       74.52      2.68 o 
   5   8   7        0.56       -0.07      0.67 o 
   6   8   7        1.89        1.16      0.72 o 
   7   8   7       37.19       45.90      3.13 o 
   8   8   7        1.19        1.91      1.09 o 
  -2   9   7       14.78       11.22      2.38 o 
  -1   9   7        7.39        7.15      1.57 o 
   0   9   7        0.00       -1.08      1.16 o 
   1   9   7       24.38       26.15      2.86 o 
   2   9   7      117.87      114.54      5.72 o 
   3   9   7       44.30       40.56      2.38 o 
   4   9   7        0.62        0.49      1.02 o 
   5   9   7       29.82       33.64      3.13 o 
   6   9   7        0.19       -0.41      1.09 o 
   7   9   7        0.00        0.14      1.09 o 
   0  10   7        4.99        5.78      1.39 o 
   1  10   7       10.06       14.30      2.32 o 
   2  10   7        0.00        0.27      1.23 o 
   3  10   7       58.68       66.33      3.95 o 
   4  10   7        1.11        1.74      0.80 o 
   5  10   7       45.29       66.33      4.63 o 
   6  10   7       40.98       60.61      4.49 o 
  -3  -8   8       15.81       14.30      2.59 o 
  -2  -8   8      222.21      245.01     11.03 o 
  -1  -8   8        2.97        2.45      1.63 o 
   0  -8   8        0.04       -1.23      1.23 o 
   1  -8   8        9.70        7.22      2.04 o 
   2  -8   8       10.19       10.62      2.32 o 
  -4  -7   8        1.26        3.40      1.63 o 
  -3  -7   8       24.98       25.47      3.00 o 
  -2  -7   8        2.04        2.45      1.50 o 
  -1  -7   8        1.41        1.50      1.50 o 
   0  -7   8        0.05        0.27      1.36 o 
   1  -7   8        0.03       -1.23      1.23 o 
   2  -7   8        0.39       -1.23      1.23 o 
   3  -7   8        0.24        0.00      1.23 o 
   4  -7   8       79.65       80.22      5.04 o 
  -5  -6   8        5.99        3.68      1.63 o 
  -4  -6   8        1.14        1.09      1.36 o 
  -3  -6   8      133.18      129.65      6.67 o 
  -2  -6   8      156.54      157.44      7.49 o 
  -1  -6   8        0.11       -0.82      1.23 o 
   0  -6   8        0.69        0.00      1.23 o 
   1  -6   8       11.01       13.21      2.04 o 
   2  -6   8       47.12       46.85      3.40 o 
   3  -6   8        2.96        5.99      1.63 o 
   4  -6   8        0.00        1.50      1.23 o 
   5  -6   8        0.99        1.97      1.70 o 
  -6  -5   8       35.24       34.59      3.40 o 
  -5  -5   8       37.58       30.51      3.13 o 
  -4  -5   8       26.36       26.42      3.00 o 
  -3  -5   8        0.95        2.04      1.36 o 
  -2  -5   8       13.21       11.58      1.91 o 
  -1  -5   8       45.26       41.40      3.27 o 
   0  -5   8       75.02       72.45      4.22 o 
   1  -5   8      149.91      152.81      6.95 o 
   2  -5   8      157.35      158.53      7.22 o 
   3  -5   8      101.38      105.28      5.31 o 
   4  -5   8       15.15       18.52      2.18 o 
   5  -5   8       10.74       13.14      1.57 o 
   6  -5   8      102.79      128.40      4.69 o 
  -6  -4   8        5.71       10.76      2.04 o 
  -5  -4   8        4.21        4.09      1.50 o 
  -4  -4   8        5.41        5.58      1.50 o 
  -3  -4   8       77.43       70.14      4.22 o 
  -2  -4   8      181.70      166.15      7.49 o 
  -1  -4   8       18.99       12.26      1.77 o 
   0  -4   8       14.25       14.98      1.91 o 
   1  -4   8      135.67      124.07      5.72 o 
   2  -4   8      512.38      544.63     14.30 o 
   3  -4   8       26.59       22.72      3.95 o 
   4  -4   8        0.64        0.89      0.67 o 
   5  -4   8        1.21        0.32      1.10 o 
   6  -4   8       11.35       12.83      1.16 o 
   7  -4   8        0.43        1.74      0.91 o 
  -6  -3   8       65.07       62.92      4.09 o 
  -5  -3   8        1.74        1.36      1.23 o 
  -4  -3   8        4.58        4.49      1.50 o 
  -3  -3   8       55.13       49.17      3.40 o 
  -2  -3   8      310.34      312.02     12.39 o 
  -1  -3   8       28.87       31.05      2.45 o 
   0  -3   8      190.47      174.74      5.34 o 
   1  -3   8        0.03       -0.03      0.61 o 
   2  -3   8       65.20       68.75      2.59 o 
   3  -3   8      116.67      118.95      4.49 o 
   4  -3   8       39.62       38.17      1.78 o 
   5  -3   8        0.04       -0.59      0.59 o 
   6  -3   8      113.87      104.74      3.82 o 
   7  -3   8        0.17        0.54      0.70 o 
   8  -3   8        1.30        1.43      0.82 o 
  -7  -2   8        6.83       13.07      2.18 o 
  -6  -2   8       14.84       12.67      2.04 o 
  -5  -2   8       31.29       28.19      2.86 o 
  -4  -2   8       87.19       73.00      4.22 o 
  -3  -2   8       23.81       17.98      2.04 o 
  -2  -2   8        9.99       12.80      1.77 o 
  -1  -2   8        3.71        3.81      1.09 o 
   0  -2   8       52.48       51.80      2.17 o 
   1  -2   8        5.04        5.80      1.09 o 
   2  -2   8       37.95       38.11      1.77 o 
   3  -2   8       52.94       59.30      3.40 o 
   4  -2   8       16.07       14.87      1.50 o 
   5  -2   8        1.62        0.54      0.43 o 
   6  -2   8       19.02       11.22      1.50 o 
   7  -2   8       41.12       32.26      6.33 o 
   8  -2   8        7.23        5.00      1.01 o 
  -7  -1   8        0.16       -0.54      1.09 o 
  -6  -1   8       41.50       34.32      3.00 o 
  -5  -1   8       48.73       46.99      3.40 o 
  -4  -1   8       32.93       25.60      2.59 o 
  -3  -1   8        3.15        2.32      1.23 o 
  -2  -1   8       11.33       15.66      1.91 o 
  -1  -1   8      103.84       94.91      3.23 o 
   0  -1   8      110.67      101.54      4.63 o 
   1  -1   8        7.70        7.16      0.77 o 
   2  -1   8       13.54       13.11      1.16 o 
   3  -1   8        5.29        6.61      0.67 o 
   4  -1   8        0.12        0.20      0.53 o 
   5  -1   8       16.00       19.55      0.99 o 
   6  -1   8       42.05       37.96      1.81 o 
   7  -1   8        0.27       -0.22      0.50 o 
   8  -1   8       12.09       11.30      2.45 o 
   9  -1   8        0.81        0.95      1.63 o 
  -7   0   8        1.63        2.86      1.57 o 
  -6   0   8        2.58        2.10      1.23 o 
  -5   0   8        2.48        2.22      0.91 o 
  -4   0   8       51.00       48.37      2.41 o 
  -3   0   8      111.06      106.50      5.31 o 
  -2   0   8       74.04       72.60      2.79 o 
  -1   0   8        0.92       -0.48      0.48 o 
   0   0   8        1.64        2.38      0.58 o 
   1   0   8        6.62        4.91      0.67 o 
   2   0   8       71.79       72.29      2.36 o 
   3   0   8       59.56       60.76      2.02 o 
   4   0   8       13.42       13.65      0.91 o 
   5   0   8       35.02       31.55      1.08 o 
   6   0   8       76.78       75.01      3.88 o 
   7   0   8       76.47       76.54      3.27 o 
   8   0   8        2.53        2.86      1.63 o 
   9   0   8        4.19        3.81      1.91 o 
  -6   1   8       94.18       88.47      3.64 o 
  -5   1   8        1.41        0.61      1.84 o 
  -4   1   8       53.34       51.13      2.50 o 
  -3   1   8      357.17      346.47     13.62 o 
  -2   1   8      858.94      830.38     24.66 o 
  -1   1   8      121.33      110.35      2.93 o 
   0   1   8       45.89       46.59      1.93 o 
   1   1   8       75.34       74.71      3.20 o 
   2   1   8       40.37       41.43      1.59 o 
   3   1   8      397.80      396.43     10.06 o 
   4   1   8       71.83       68.23      1.79 o 
   5   1   8      293.90      291.12      6.17 o 
   6   1   8        0.06        0.29      0.38 o 
   7   1   8        2.43        2.33      0.48 o 
   8   1   8        2.09        5.18      1.77 o 
   9   1   8       62.36       71.36      5.18 o 
  -6   2   8       41.27       45.97      2.58 o 
  -5   2   8       20.78       18.86      1.68 o 
  -4   2   8        2.73        1.29      0.87 o 
  -3   2   8       44.17       44.74      2.21 o 
  -2   2   8      273.60      268.43      7.51 o 
  -1   2   8       22.08       21.98      1.23 o 
   0   2   8        0.13        0.82      0.42 o 
   1   2   8        5.87        5.56      1.23 o 
   2   2   8        2.25        2.89      0.52 o 
   3   2   8       16.63       18.18      1.30 o 
   4   2   8       62.98       55.25      1.47 o 
   5   2   8       47.60       41.92      1.56 o 
   6   2   8     1057.90     1033.29     36.64 o 
   7   2   8        5.61        4.22      1.50 o 
   8   2   8        7.50        5.99      1.77 o 
   9   2   8        1.95        3.95      1.91 o 
  -6   3   8        8.27        9.64      1.49 o 
  -5   3   8       23.57       21.74      3.75 o 
  -4   3   8        2.14        1.70      0.96 o 
  -3   3   8        6.63        5.67      1.06 o 
  -2   3   8       85.94       86.40      3.23 o 
  -1   3   8      159.14      158.96      5.65 o 
   0   3   8        8.60       10.18      1.34 o 
   1   3   8      172.80      169.99      3.98 o 
   2   3   8     1150.54     1237.37     24.77 o 
   3   3   8       22.39       22.95      0.89 o 
   4   3   8      363.52      350.61      9.53 o 
   5   3   8        2.22        2.32      0.47 o 
   6   3   8       99.36       95.21      2.23 o 
   7   3   8       19.98       16.34      2.18 o 
   8   3   8       20.98       16.48      2.45 o 
   9   3   8        0.39       -1.23      1.23 o 
  -6   4   8       27.68       26.53      2.21 o 
  -5   4   8       10.45       10.89      1.49 o 
  -4   4   8       22.93       20.09      1.78 o 
  -3   4   8      233.53      226.37      6.84 o 
  -2   4   8       18.95       18.50      3.00 o 
  -1   4   8       77.46       77.91      2.94 o 
   0   4   8       26.78       27.88      1.39 o 
   1   4   8       10.41       10.99      0.81 o 
   2   4   8       19.38       27.04      0.85 o 
   3   4   8       17.75       16.27      0.95 o 
   4   4   8      222.65      212.27      5.78 o 
   5   4   8      324.21      323.32      6.86 o 
   6   4   8       60.45       55.87      1.54 o 
   7   4   8        8.13        6.32      0.50 o 
   8   4   8        4.30        4.44      0.39 o 
  -5   5   8      112.78      123.53      6.33 o 
  -4   5   8        0.00        0.37      0.91 o 
  -3   5   8       99.83       95.95      5.86 o 
  -2   5   8      129.83      129.35      4.43 o 
  -1   5   8        4.17        4.27      1.02 o 
   0   5   8       11.54       12.00      1.20 o 
   1   5   8       79.54       83.20      3.72 o 
   2   5   8      218.87      217.84      7.49 o 
   3   5   8      194.12      194.61      5.88 o 
   4   5   8       67.94       63.36      2.31 o 
   5   5   8        5.19        3.80      1.36 o 
   6   5   8        7.81        6.74      0.67 o 
   7   5   8       26.43       23.44      1.16 o 
   8   5   8       49.64       56.94      2.11 o 
   9   5   8        0.86        1.09      0.54 o 
  -4   6   8       90.14       90.01      3.80 o 
  -3   6   8       85.67       93.51      3.80 o 
  -2   6   8        0.01        0.02      0.89 o 
  -1   6   8        1.45        1.34      0.81 o 
   0   6   8        1.07        1.69      0.65 o 
   1   6   8        0.16        0.89      0.54 o 
   2   6   8       26.24       26.03      1.24 o 
   3   6   8      245.34      243.97      5.49 o 
   4   6   8      493.84      495.22     12.95 o 
   5   6   8      223.98      208.41      5.92 o 
   6   6   8       20.76       22.27      1.35 o 
   7   6   8        3.19        1.05      0.52 o 
   8   6   8       72.45       75.70      2.55 o 
   9   6   8        4.30        8.99      1.23 o 
  -4   7   8       12.69       13.26      1.73 o 
  -3   7   8      136.07      142.40      5.15 o 
  -2   7   8       19.50       19.10      1.83 o 
  -1   7   8        0.19       -0.77      0.77 o 
   0   7   8        1.19        2.04      0.87 o 
   1   7   8      741.72      745.63     15.72 o 
   2   7   8      143.43      149.62      7.01 o 
   3   7   8      120.02      122.10      3.23 o 
   4   7   8        0.08        0.64      0.72 o 
   5   7   8       69.89       58.95      2.45 o 
   6   7   8        2.90        1.97      0.67 o 
   7   7   8        4.22        4.11      0.77 o 
   8   7   8       23.37       28.10      1.59 o 
  -3   8   8      104.66      106.60      4.48 o 
  -2   8   8       12.64       15.80      1.83 o 
  -1   8   8        0.52        0.54      0.91 o 
   0   8   8       10.88        9.93      1.39 o 
   1   8   8      102.04      101.94      3.75 o 
   2   8   8       31.59       29.89      4.70 o 
   3   8   8      316.47      321.93     10.62 o 
   4   8   8      302.84      291.45     11.98 o 
   5   8   8        1.91        1.46      0.81 o 
   6   8   8        9.78       10.83      2.66 o 
   7   8   8        5.13        7.42      1.06 o 
   8   8   8        0.59        0.83      0.89 o 
  -2   9   8       13.20       12.59      2.32 o 
  -1   9   8       11.41        9.02      2.11 o 
   0   9   8       41.05       49.34      4.43 o 
   1   9   8       14.09       12.92      1.53 o 
   2   9   8       39.66       39.90      3.00 o 
   3   9   8        1.13        2.47      0.85 o 
   4   9   8        4.24        2.18      1.36 o 
   5   9   8      109.84      126.93      6.40 o 
   6   9   8        0.24       -0.54      0.95 o 
   7   9   8        6.13        8.99      1.77 o 
   0  10   8        0.77        0.88      1.10 o 
   1  10   8        3.07        2.38      1.70 o 
   2  10   8      264.49      299.62     12.26 o 
   3  10   8      157.31      157.44      7.08 o 
   4  10   8        7.06        4.22      1.77 o 
   5  10   8       59.55       67.82      4.63 o 
   6  10   8       11.19       21.11      2.86 o 
  -1  -8   9        8.87       10.62      2.45 o 
   0  -8   9       19.90       18.93      2.86 o 
  -3  -7   9        3.20        4.63      1.91 o 
  -2  -7   9        0.07        0.27      1.36 o 
  -1  -7   9       23.47       26.29      3.27 o 
   0  -7   9        0.10       -0.14      1.23 o 
   1  -7   9       67.34       74.09      4.90 o 
   2  -7   9        3.36        3.81      1.77 o 
   3  -7   9       12.84       11.30      2.18 o 
  -4  -6   9        0.20        0.95      1.36 o 
  -3  -6   9       10.36        9.26      2.04 o 
  -2  -6   9       32.63       38.95      3.40 o 
  -1  -6   9        0.12       -0.41      1.23 o 
   0  -6   9       66.76       74.50      4.63 o 
   1  -6   9       34.61       37.18      3.27 o 
   2  -6   9        7.20        5.72      1.63 o 
   3  -6   9        7.60        7.49      1.77 o 
   4  -6   9        7.87        5.31      1.77 o 
   5  -6   9       46.53       57.74      3.06 o 
  -5  -5   9        0.13       -0.95      1.23 o 
  -4  -5   9        3.25        2.86      1.63 o 
  -3  -5   9       11.44       11.44      2.04 o 
  -2  -5   9       29.79       35.55      3.13 o 
  -1  -5   9        4.91        7.22      1.77 o 
   0  -5   9       18.92       25.20      2.72 o 
   1  -5   9        0.03       -0.14      1.09 o 
   2  -5   9      460.87      457.20     17.43 o 
   3  -5   9        1.50        3.68      1.36 o 
   4  -5   9        2.83        2.86      1.36 o 
   5  -5   9       15.27       19.29      3.27 o 
   6  -5   9        7.76       15.93      2.72 o 
  -5  -4   9        0.57        1.36      1.36 o 
  -4  -4   9       23.80       22.88      2.72 o 
  -3  -4   9        0.13        0.82      1.36 o 
  -2  -4   9      265.55      247.87     10.49 o 
  -1  -4   9       75.24       76.40      4.36 o 
   0  -4   9       36.31       40.18      3.00 o 
   1  -4   9        0.22       -0.82      0.95 o 
   2  -4   9      237.45      246.10     10.08 o 
   3  -4   9        8.14        9.26      1.63 o 
   4  -4   9       20.65       19.78      1.59 o 
   5  -4   9        0.00        1.04      0.63 o 
   6  -4   9       86.69       92.70      3.68 o 
   7  -4   9       95.32      105.46      4.15 o 
  -6  -3   9       12.74       12.53      2.18 o 
  -5  -3   9       82.16       75.72      4.63 o 
  -4  -3   9        5.33        2.04      1.36 o 
  -3  -3   9       87.31       78.45      4.63 o 
  -2  -3   9       18.65       18.39      2.18 o 
  -1  -3   9       20.38       20.02      2.32 o 
   0  -3   9      309.22      307.93     12.12 o 
   1  -3   9       86.02       87.03      4.49 o 
   2  -3   9       62.01       64.85      4.83 o 
   3  -3   9        4.80        5.78      0.91 o 
   4  -3   9       36.23       36.63      1.88 o 
   5  -3   9        3.04        3.45      0.70 o 
   6  -3   9        3.91        6.53      1.18 o 
   7  -3   9       10.77        9.24      2.11 o 
  -6  -2   9        0.05        1.09      1.36 o 
  -5  -2   9        2.57        2.72      1.50 o 
  -4  -2   9        4.22        3.27      1.36 o 
  -3  -2   9       68.39       67.01      4.09 o 
  -2  -2   9       37.11       45.62      3.27 o 
  -1  -2   9      285.40      280.15     11.17 o 
   0  -2   9        0.54        0.68      0.95 o 
   1  -2   9       30.44       26.65      2.45 o 
   2  -2   9        2.47        2.32      0.67 o 
   3  -2   9       17.97       17.13      1.57 o 
   4  -2   9       89.37       84.75      2.88 o 
   5  -2   9      102.34      100.15      2.80 o 
   6  -2   9      411.75      422.68     12.19 o 
   7  -2   9       79.87       89.91      3.44 o 
   8  -2   9       15.55       22.90      1.77 o 
  -6  -1   9        4.43        5.18      1.63 o 
  -5  -1   9        7.36        6.26      1.77 o 
  -4  -1   9        0.77       -0.27      1.09 o 
  -3  -1   9        7.72        6.26      1.50 o 
  -2  -1   9        0.08       -0.14      0.95 o 
  -1  -1   9      453.86      423.15     15.93 o 
   0  -1   9      608.54      624.10     36.70 o 
   1  -1   9      254.76      285.39      7.80 o 
   2  -1   9       36.43       35.44      1.64 o 
   3  -1   9       74.39       79.18      2.65 o 
   4  -1   9      246.39      234.96      6.40 o 
   5  -1   9      113.04      110.93      2.89 o 
   6  -1   9       47.47       39.79      1.89 o 
   7  -1   9       59.42       56.09      2.39 o 
   8  -1   9        0.04       -1.06      1.29 o 
  -6   0   9        1.53        2.59      1.36 o 
  -5   0   9       20.15       24.65      2.86 o 
  -4   0   9      131.67      119.98      5.99 o 
  -3   0   9      679.66      666.66     24.65 o 
  -2   0   9      800.19      818.24     29.55 o 
  -1   0   9       25.24       25.47      2.18 o 
   0   0   9        0.85        0.41      0.58 o 
   1   0   9      343.12      362.34      9.63 o 
   2   0   9       45.65       47.19      1.83 o 
   3   0   9      153.59      144.91      4.19 o 
   4   0   9       13.77       15.79      0.86 o 
   5   0   9      544.99      553.18     13.57 o 
   6   0   9      526.28      496.99     12.89 o 
   7   0   9        4.62        6.19      0.75 o 
   8   0   9        6.95        6.95      2.04 o 
   9   0   9       12.29       14.30      2.86 o 
  -6   1   9       21.61       16.31      1.78 o 
  -5   1   9        7.08        8.33      1.70 o 
  -4   1   9        1.52        1.84      0.96 o 
  -3   1   9      130.67      121.15      4.24 o 
  -2   1   9       33.49       38.20      2.72 o 
  -1   1   9     1309.00     1231.85     43.45 o 
   0   1   9      389.90      398.03     10.54 o 
   1   1   9       26.24       24.93      1.77 o 
   2   1   9       27.77       35.52      1.59 o 
   3   1   9       72.62       69.90      2.26 o 
   4   1   9       18.29       17.49      0.81 o 
   5   1   9      181.07      174.16      4.93 o 
   6   1   9       26.28       28.09      2.72 o 
   7   1   9        7.34        6.17      0.63 o 
   8   1   9       10.89       11.30      2.32 o 
   9   1   9      129.02      178.41      8.99 o 
  -6   2   9       35.17       31.15      2.35 o 
  -5   2   9       38.58       35.85      2.50 o 
  -4   2   9      166.18      158.41      5.34 o 
  -3   2   9        2.40        1.52      0.81 o 
  -2   2   9      126.89      134.29      4.43 o 
  -1   2   9       27.29       29.71      1.73 o 
   0   2   9      132.82      128.94      4.09 o 
   1   2   9      268.64      286.14      7.75 o 
   2   2   9       49.83       49.20      1.88 o 
   3   2   9      116.80      107.18      2.65 o 
   4   2   9      300.34      292.12      6.24 o 
   5   2   9     2347.03     2238.37     54.56 o 
   6   2   9       14.18       13.35      1.02 o 
   7   2   9       11.69       10.35      2.04 o 
   8   2   9       15.07       13.62      2.32 o 
   9   2   9        2.69        3.27      1.91 o 
  -5   3   9        4.68        4.62      1.24 o 
  -4   3   9        1.37        1.23      0.96 o 
  -3   3   9       12.00       12.68      1.44 o 
  -2   3   9      976.43      917.98     28.94 o 
  -1   3   9      373.99      376.92     10.16 o 
   0   3   9        7.85        7.47      0.79 o 
   1   3   9      128.90      140.39      3.46 o 
   2   3   9        4.00        3.69      0.47 o 
   3   3   9       35.74       37.00      1.27 o 
   4   3   9        4.44        3.99      0.49 o 
   5   3   9      539.20      534.09     13.57 o 
   6   3   9       20.63       20.44      1.43 o 
   7   3   9       12.97       13.48      2.04 o 
   8   3   9       76.07       71.77      4.63 o 
   9   3   9       62.23       79.94      5.31 o 
  -5   4   9       49.39       52.78      2.93 o 
  -4   4   9        7.06        6.94      1.30 o 
  -3   4   9      101.97       94.17      3.71 o 
  -2   4   9        0.52       -0.49      0.81 o 
  -1   4   9        2.88        2.72      0.87 o 
   0   4   9       48.77       47.44      2.17 o 
   1   4   9      357.49      387.87      7.18 o 
   2   4   9       14.38       11.11      0.71 o 
   3   4   9        3.97        5.79      0.56 o 
   4   4   9     1041.32     1018.69     25.13 o 
   5   4   9      744.11      720.36     18.06 o 
   6   4   9        7.13        5.22      0.76 o 
   7   4   9        0.18       -0.07      0.28 o 
   8   4   9        4.23        6.40      1.77 o 
  -5   5   9        5.10        6.49      1.39 o 
  -4   5   9        5.37        4.90      1.25 o 
  -3   5   9       58.59       66.05      4.70 o 
  -2   5   9      773.04      736.73     31.05 o 
  -1   5   9       35.21       33.78      2.02 o 
   0   5   9       32.92       30.76      1.78 o 
   1   5   9       21.99       24.18      1.27 o 
   2   5   9        3.96        3.40      0.58 o 
   3   5   9       58.53       52.71      3.00 o 
   4   5   9      265.50      257.25     15.59 o 
   5   5   9       86.06       87.24      2.89 o 
   6   5   9       55.70       57.64      2.02 o 
   7   5   9       41.99       38.48      1.44 o 
   8   5   9       13.25       15.67      0.87 o 
   9   5   9       95.59      113.31      4.36 o 
  -4   6   9       24.83       26.12      4.36 o 
  -3   6   9        2.08        1.98      1.10 o 
  -2   6   9        7.57        7.50      1.30 o 
  -1   6   9      134.12      139.26      4.72 o 
   0   6   9       99.33      106.58      3.12 o 
   1   6   9       15.59       15.40      1.10 o 
   2   6   9       16.82       16.19      0.93 o 
   3   6   9      222.28      222.68      5.10 o 
   4   6   9      696.20      659.91     17.00 o 
   5   6   9       10.05        4.43      0.77 o 
   6   6   9       52.67       46.53      1.93 o 
   7   6   9        4.82        3.38      0.62 o 
   8   6   9       17.71       19.68      1.16 o 
   9   6   9       38.44       47.34      1.73 o 
  -3   7   9      107.34      112.34      7.29 o 
  -2   7   9      128.68      142.69      5.10 o 
  -1   7   9        4.35        5.06      1.16 o 
   0   7   9       50.92       46.38      2.41 o 
   1   7   9      429.23      412.91      9.22 o 
   2   7   9      270.02      273.41      6.34 o 
   3   7   9      139.75      141.48      5.58 o 
   4   7   9      153.75      155.74      5.01 o 
   5   7   9       12.07       10.96      1.23 o 
   6   7   9      160.32      154.69      9.40 o 
   7   7   9       12.00       11.11      1.06 o 
   8   7   9        1.37        0.68      0.58 o 
  -2   8   9       31.57       33.57      2.60 o 
  -1   8   9       81.09       84.23      4.43 o 
   0   8   9       13.20       12.20      1.49 o 
   1   8   9        0.10       -0.48      0.77 o 
   2   8   9       81.86       87.58      3.35 o 
   3   8   9      272.57      289.38     12.33 o 
   4   8   9       33.23       34.59      3.00 o 
   5   8   9        2.00        2.16      0.81 o 
   6   8   9        6.45        5.91      1.01 o 
   7   8   9        0.08       -0.95      0.95 o 
   8   8   9        2.19        3.75      0.87 o 
  -1   9   9        1.14        1.89      1.10 o 
   0   9   9        1.27       -0.25      0.91 o 
   1   9   9       20.44       18.95      1.82 o 
   2   9   9       48.68       50.80      3.40 o 
   3   9   9      108.09      113.37      4.01 o 
   4   9   9       63.47       63.60      4.36 o 
   5   9   9        6.78        5.04      1.50 o 
   6   9   9       16.69       18.11      2.45 o 
   7   9   9        9.00        8.99      1.77 o 
   1  10   9       12.88       13.85      1.73 o 
   2  10   9        1.90        0.14      1.23 o 
   3  10   9       30.86       31.32      2.72 o 
   4  10   9       87.42      106.91      6.26 o 
   5  10   9        6.45        5.86      1.77 o 
  -2  -7  10       33.39       35.27      3.81 o 
  -1  -7  10       34.89       33.50      3.40 o 
   0  -7  10       19.01       18.39      2.72 o 
   1  -7  10      198.42      192.58      9.12 o 
   2  -7  10      107.64      100.10      5.99 o 
  -3  -6  10        0.44       -1.23      1.23 o 
  -2  -6  10       13.53       10.35      2.18 o 
  -1  -6  10       26.66       30.23      3.27 o 
   0  -6  10        1.17        1.50      1.36 o 
   1  -6  10       73.30       80.35      5.04 o 
   2  -6  10       17.31       17.70      2.45 o 
   3  -6  10        0.81        1.50      1.36 o 
   4  -6  10        5.23        3.81      1.63 o 
  -4  -5  10       36.27       43.85      3.81 o 
  -3  -5  10        4.23        5.31      1.77 o 
  -2  -5  10       15.72       14.30      2.32 o 
  -1  -5  10        1.43        1.09      1.23 o 
   0  -5  10      391.35      424.78     16.75 o 
   1  -5  10      561.26      589.98     22.20 o 
   2  -5  10       30.43       30.51      2.86 o 
   3  -5  10        0.01       -0.82      1.09 o 
   4  -5  10        0.29       -0.95      1.09 o 
   5  -5  10        4.26        4.74      1.24 o 
  -5  -4  10       11.64       15.53      2.59 o 
  -4  -4  10        1.02        1.91      1.50 o 
  -3  -4  10        3.94        5.86      1.77 o 
  -2  -4  10       17.78       10.90      2.04 o 
  -1  -4  10        0.30       -0.68      1.09 o 
   0  -4  10        0.21        0.68      1.23 o 
   1  -4  10      592.28      573.10     21.38 o 
   2  -4  10        8.26        8.58      1.77 o 
   3  -4  10       16.33       20.02      2.32 o 
   4  -4  10       51.89       53.66      3.54 o 
   5  -4  10      104.99      114.99      4.25 o 
   6  -4  10       27.08       33.37      3.68 o 
  -5  -3  10        0.71       -0.95      1.23 o 
  -4  -3  10        0.52        0.27      1.23 o 
  -3  -3  10      157.30      144.23      7.08 o 
  -2  -3  10        7.87       14.84      2.18 o 
  -1  -3  10      128.20      127.07      6.13 o 
   0  -3  10      756.79      772.62     28.19 o 
   1  -3  10      390.91      378.07     14.57 o 
   2  -3  10       44.51       37.45      2.72 o 
   3  -3  10        1.33        0.48      0.67 o 
   4  -3  10        4.63        7.05      1.23 o 
   5  -3  10        0.59        0.38      0.60 o 
   6  -3  10       80.46       92.93      3.68 o 
   7  -3  10       46.47       50.42      2.61 o 
  -5  -2  10        3.04        2.04      1.50 o 
  -4  -2  10        0.82        0.95      1.23 o 
  -3  -2  10       60.62       61.42      4.09 o 
  -2  -2  10        6.31        6.26      1.77 o 
  -1  -2  10       13.54       17.70      2.32 o 
   0  -2  10      331.00      341.57     13.35 o 
   1  -2  10       32.44       26.44      1.76 o 
   2  -2  10      104.61      101.41      3.47 o 
   3  -2  10       10.78       12.37      2.11 o 
   4  -2  10       16.46       19.59      1.39 o 
   5  -2  10      134.67      125.06      4.49 o 
   6  -2  10      243.75      233.83      6.96 o 
   7  -2  10       53.14       51.82      2.52 o 
   8  -2  10       31.38       37.33      2.22 o 
  -5  -1  10       43.59       48.08      3.81 o 
  -4  -1  10        3.20        2.59      1.50 o 
  -3  -1  10        9.45        8.58      1.77 o 
  -2  -1  10        0.27        0.82      1.09 o 
  -1  -1  10      769.59      787.32     28.46 o 
   0  -1  10      613.92      575.00     21.11 o 
   1  -1  10       81.09       89.82      7.15 o 
   2  -1  10       70.71       74.55      2.74 o 
   3  -1  10        2.19        0.51      0.52 o 
   4  -1  10       21.35       19.10      1.25 o 
   5  -1  10      184.95      173.86      5.25 o 
   6  -1  10      129.11      150.54      6.67 o 
   7  -1  10       16.97       18.13      1.46 o 
   8  -1  10        0.34        0.82      0.73 o 
  -5   0  10        5.23        6.13      1.77 o 
  -4   0  10        4.82        6.67      1.63 o 
  -3   0  10      173.15      158.66      7.35 o 
  -2   0  10      264.13      281.92     11.44 o 
  -1   0  10      185.66      164.79      7.35 o 
   0   0  10      298.83      273.47     10.90 o 
   1   0  10       34.93       30.24      1.64 o 
   2   0  10      283.22      289.55      7.85 o 
   3   0  10       17.41       19.67      1.25 o 
   4   0  10        8.66        7.82      0.77 o 
   5   0  10       27.38       24.99      1.46 o 
   6   0  10      184.76      170.45      5.06 o 
   7   0  10        1.27        0.51      0.51 o 
   8   0  10       17.46       19.52      1.34 o 
  -5   1  10       18.59       17.33      1.83 o 
  -4   1  10       39.98       38.70      2.50 o 
  -3   1  10        0.38        0.41      1.23 o 
  -1   1  10      605.56      606.46     22.34 o 
   0   1  10       19.36       15.11      2.52 o 
   1   1  10        3.18        6.55      0.87 o 
   2   1  10        0.12       -0.01      0.89 o 
   3   1  10       10.47       10.67      0.91 o 
   4   1  10        5.29        4.17      0.52 o 
   5   1  10       62.10       57.03      3.00 o 
   6   1  10      327.09      330.66      8.88 o 
   7   1  10        0.66        0.03      0.75 o 
   8   1  10        0.17        0.41      1.36 o 
   9   1  10       15.65       23.42      3.40 o 
  -5   2  10        0.02       -1.24      1.36 o 
  -4   2  10        2.93        2.65      2.32 o 
  -3   2  10       75.50       67.35      3.03 o 
  -2   2  10      144.39      138.78      4.83 o 
  -1   2  10      423.22      411.09     12.46 o 
   0   2  10       14.36       14.03      1.77 o 
   1   2  10      164.35      160.16      4.86 o 
   2   2  10        0.22        1.00      0.52 o 
   3   2  10        2.56        2.04      0.44 o 
   4   2  10       92.24       89.39      2.35 o 
   5   2  10      220.90      210.45      9.67 o 
   6   2  10       57.78       54.00      2.59 o 
   7   2  10       14.45       14.72      0.89 o 
   8   2  10       32.86       39.63      3.81 o 
   9   2  10       14.65       17.57      2.86 o 
  -5   3  10        0.01        0.07      1.01 o 
  -4   3  10        4.35        5.44      1.30 o 
  -3   3  10       46.77       44.40      4.56 o 
  -2   3  10      139.96      141.39      4.82 o 
  -1   3  10      121.96      121.25      4.14 o 
   0   3  10      133.08      132.37      4.23 o 
   1   3  10       33.95       35.55      1.78 o 
   2   3  10        3.61        4.01      0.82 o 
   3   3  10       13.41       14.73      0.97 o 
   4   3  10      322.19      304.53      6.71 o 
   5   3  10        2.84        3.22      0.65 o 
   6   3  10      156.98      154.52      4.48 o 
   7   3  10        4.05        4.02      0.40 o 
   8   3  10        4.83        5.58      1.77 o 
   9   3  10       43.63       41.54      4.09 o 
  -5   4  10        0.89        2.04      1.16 o 
  -4   4  10        5.30        5.24      1.25 o 
  -3   4  10       62.07       57.61      2.89 o 
  -2   4  10       57.74       58.16      4.09 o 
  -1   4  10      182.45      177.98      5.58 o 
   0   4  10      184.89      189.25      6.74 o 
   1   4  10       21.99       21.54      1.60 o 
   2   4  10        0.00        0.72      0.33 o 
   3   4  10        0.51        0.46      0.38 o 
   4   4  10        8.27        8.77      1.11 o 
   5   4  10        1.65        0.58      0.55 o 
   6   4  10        6.68        5.86      0.95 o 
   7   4  10       83.59       92.24      3.10 o 
   8   4  10        5.56        8.58      1.91 o 
  -4   5  10        2.14        3.47      1.25 o 
  -3   5  10      179.79      183.67      6.07 o 
  -2   5  10        7.02        4.44      1.10 o 
  -1   5  10        6.63        6.22      1.10 o 
   0   5  10       89.71       89.56      3.32 o 
   1   5  10        6.45        5.91      0.91 o 
   2   5  10        6.96        6.74      0.72 o 
   3   5  10        0.01        0.27      0.68 o 
   4   5  10       33.07       32.14      1.24 o 
   5   5  10      271.67      260.32      5.79 o 
   6   5  10        5.29        4.50      0.59 o 
   7   5  10        0.74        0.89      0.39 o 
   8   5  10        0.27       -0.08      0.41 o 
  -3   6  10       13.42       11.33      1.59 o 
  -2   6  10      137.62      140.11      6.47 o 
  -1   6  10       30.63       25.59      1.97 o 
   0   6  10        9.82        8.04      1.20 o 
   1   6  10       61.59       62.68      2.19 o 
   2   6  10       95.38       86.31      2.55 o 
   3   6  10        0.69        0.45      0.55 o 
   4   6  10        9.10        9.79      1.09 o 
   5   6  10       49.67       40.53      1.93 o 
   6   6  10        0.63        2.38      0.62 o 
   7   6  10        0.00        0.07      0.75 o 
   8   6  10        2.35        1.63      0.58 o 
  -3   7  10       12.20       13.36      1.78 o 
  -2   7  10        3.21        3.47      1.16 o 
  -1   7  10       36.11       41.42      2.50 o 
   0   7  10        5.07        6.14      1.16 o 
   1   7  10      148.62      148.13      4.00 o 
   2   7  10       70.88       64.22      2.59 o 
   3   7  10        6.97        7.55      0.91 o 
   4   7  10       43.09       45.15      2.21 o 
   5   7  10       68.48       63.28      2.60 o 
   6   7  10        0.24        0.61      0.95 o 
   7   7  10       23.42       21.85      1.49 o 
   8   7  10       16.72       17.50      1.30 o 
  -2   8  10       92.43       98.97      5.24 o 
  -1   8  10        0.21       -0.46      1.91 o 
   0   8  10       53.49       55.73      2.84 o 
   1   8  10       54.16       52.64      2.65 o 
   2   8  10       27.67       28.35      1.58 o 
   3   8  10        6.71        7.43      1.36 o 
   4   8  10       13.81       17.84      2.32 o 
   5   8  10       21.39       21.72      1.73 o 
   6   8  10       45.11       57.74      3.95 o 
   7   8  10       18.55       18.50      1.70 o 
   0   9  10        0.02       -0.76      1.43 o 
   1   9  10       34.39       34.85      3.88 o 
   2   9  10       10.51       11.34      1.37 o 
   3   9  10        4.11        4.73      0.98 o 
   4   9  10        6.01        6.81      1.77 o 
   5   9  10       24.82       30.37      3.13 o 
   6   9  10        5.31        7.22      1.63 o 
   2  10  10        2.01        1.29      1.84 o 
   4  10  10      106.55      106.91      6.54 o 
  -2  -6  11        0.45        0.27      1.50 o 
  -1  -6  11       22.00       15.80      2.59 o 
   0  -6  11        1.24        1.23      1.50 o 
   1  -6  11       89.21      103.51      5.99 o 
   2  -6  11       80.05       78.58      5.04 o 
   3  -6  11        0.87        2.45      1.50 o 
  -3  -5  11        2.25        3.54      1.77 o 
  -2  -5  11        0.00       -1.09      1.23 o 
  -1  -5  11       44.14       49.17      3.95 o 
   0  -5  11        0.01       -0.68      1.23 o 
   1  -5  11      177.05      193.39      8.85 o 
   2  -5  11        0.03       -0.95      1.23 o 
   3  -5  11        9.02       11.03      2.04 o 
   4  -5  11        7.47       11.44      2.18 o 
   5  -5  11        9.35       11.85      1.59 o 
  -4  -4  11        8.55        7.76      2.04 o 
  -3  -4  11       34.42       35.14      3.68 o 
  -2  -4  11       16.31       14.44      2.32 o 
  -1  -4  11        9.75        9.40      1.91 o 
   0  -4  11      236.24      247.87     10.62 o 
   1  -4  11        5.08        5.18      1.50 o 
   2  -4  11      129.79      128.02      6.26 o 
   3  -4  11        3.71        2.32      1.36 o 
   4  -4  11       12.40       16.21      2.18 o 
   5  -4  11       38.68       41.84      2.55 o 
   6  -4  11        0.72        3.40      2.04 o 
  -4  -3  11       54.49       58.02      4.36 o 
  -3  -3  11       86.04       96.15      5.58 o 
  -2  -3  11       48.46       47.94      3.68 o 
  -1  -3  11        2.33        1.77      1.36 o 
   0  -3  11       57.41       51.48      3.68 o 
   1  -3  11       12.61        9.67      1.77 o 
   2  -3  11       24.11       21.52      2.32 o 
   3  -3  11       41.42       49.44      3.27 o 
   4  -3  11        4.07        6.16      1.06 o 
   5  -3  11        0.65        0.60      0.92 o 
   6  -3  11        2.17        2.70      0.95 o 
   7  -3  11      128.71      127.52      4.65 o 
  -5  -2  11       12.32       12.53      2.32 o 
  -4  -2  11       13.59       12.80      2.18 o 
  -3  -2  11        7.02        8.04      1.91 o 
  -2  -2  11       16.56       19.20      2.45 o 
  -1  -2  11        2.37        0.82      1.23 o 
   0  -2  11      165.91      193.94      8.44 o 
   1  -2  11      135.33      118.90      5.72 o 
   2  -2  11       22.40       26.42      2.32 o 
   3  -2  11        1.83        1.73      0.72 o 
   4  -2  11       41.14       39.62      1.97 o 
   5  -2  11      120.91      113.24      4.77 o 
   6  -2  11       23.54       19.59      3.54 o 
   7  -2  11       11.02       12.41      1.36 o 
  -5  -1  11        4.40        5.86      1.91 o 
  -4  -1  11        1.92        1.63      1.50 o 
  -3  -1  11        5.93        2.86      1.50 o 
  -2  -1  11       15.22       15.53      2.32 o 
  -1  -1  11       46.41       44.13      3.27 o 
   0  -1  11        4.09        5.04      1.36 o 
   1  -1  11       23.23       25.06      2.45 o 
   2  -1  11        2.10        0.83      0.75 o 
   3  -1  11       28.63       26.10      1.54 o 
   4  -1  11        0.88        1.37      0.62 o 
   5  -1  11        7.21        7.25      1.09 o 
   6  -1  11       69.11       66.32      3.88 o 
   7  -1  11       81.41       75.03      3.04 o 
   8  -1  11        3.23        1.45      0.73 o 
  -5   0  11        9.39       14.71      2.59 o 
  -4   0  11        9.74       10.49      2.18 o 
  -3   0  11       16.35       15.66      2.32 o 
  -2   0  11      123.31      115.90      5.99 o 
  -1   0  11       23.32       26.83      2.72 o 
   0   0  11       81.96       86.07      4.49 o 
   1   0  11       56.93       50.18      5.65 o 
   2   0  11       11.91       10.84      1.06 o 
   3   0  11       79.79       74.30      2.70 o 
   4   0  11       49.94       50.93      2.18 o 
   5   0  11       17.52       13.36      1.21 o 
   6   0  11       71.41       78.41      2.98 o 
   7   0  11        2.96        2.35      1.23 o 
   8   0  11        0.29        1.08      0.62 o 
  -5   1  11        0.16       -0.27      1.36 o 
  -4   1  11       95.68      109.36      6.13 o 
  -3   1  11      195.26      188.63      8.72 o 
  -2   1  11      181.52      169.15      7.76 o 
  -1   1  11        2.30        2.32      1.23 o 
   0   1  11       66.14       58.83      3.54 o 
   1   1  11      130.89      125.10      4.36 o 
   2   1  11       14.74       17.02      1.70 o 
   3   1  11      191.36      179.87      5.25 o 
   4   1  11        6.55        5.01      0.68 o 
   5   1  11        0.27        0.40      0.58 o 
   6   1  11       50.63       49.94      2.06 o 
   7   1  11        0.00       -0.26      0.50 o 
   8   1  11       42.96       48.68      1.94 o 
  -5   2  11       14.79       19.92      2.06 o 
  -4   2  11        1.19       -0.34      0.96 o 
  -3   2  11       36.76       35.69      3.13 o 
  -2   2  11       43.80       39.90      3.27 o 
  -1   2  11        1.28        1.63      1.09 o 
   0   2  11       20.96       19.34      2.18 o 
   1   2  11        7.62        5.65      0.96 o 
   2   2  11        1.02       -0.41      0.58 o 
   3   2  11      127.98      124.66      3.90 o 
   4   2  11      596.18      568.86     11.87 o 
   5   2  11      440.92      459.83     11.99 o 
   6   2  11       10.84       10.00      0.93 o 
   7   2  11        2.44        3.02      0.52 o 
   8   2  11       14.98       17.43      2.72 o 
   9   2  11        0.03        0.68      1.91 o 
  -4   3  11        0.00       -0.89      0.96 o 
  -3   3  11       38.46       40.19      4.22 o 
  -2   3  11       25.36       23.50      1.92 o 
  -1   3  11      124.53      119.22      4.19 o 
   0   3  11       93.03       90.16      4.77 o 
   1   3  11      408.30      398.13     23.02 o 
   2   3  11      109.32      100.20      3.42 o 
   3   3  11      169.11      160.08      3.85 o 
   4   3  11      127.55      131.89      3.28 o 
   5   3  11      180.85      182.22      6.13 o 
   6   3  11        1.41        1.49      0.60 o 
   7   3  11       43.19       41.33      1.66 o 
   8   3  11       11.45       13.21      2.32 o 
   9   3  11        5.90        6.26      2.04 o 
  -4   4  11       18.29       17.33      2.86 o 
  -3   4  11       94.23       87.77      4.70 o 
  -2   4  11       10.61       10.34      1.49 o 
  -1   4  11        0.32        0.94      0.81 o 
   0   4  11       26.65       26.40      1.83 o 
   1   4  11        0.65       -0.41      0.95 o 
   2   4  11       53.84       53.39      3.66 o 
   3   4  11      177.73      174.39      4.10 o 
   4   4  11       33.36       33.73      1.33 o 
   5   4  11       66.36       69.37      3.81 o 
   6   4  11        0.35       -0.28      0.47 o 
   7   4  11        6.48        5.87      0.61 o 
   8   4  11       63.77       76.81      4.77 o 
   9   4  11        8.96       14.57      2.59 o 
  -3   5  11       21.45       22.88      2.12 o 
  -2   5  11        0.32        0.18      0.91 o 
  -1   5  11       61.14       64.05      3.00 o 
   0   5  11        0.02        0.10      0.72 o 
   1   5  11       17.18       16.17      1.39 o 
   2   5  11      262.46      251.14     10.21 o 
   3   5  11        0.43        0.30      0.62 o 
   4   5  11       17.99       15.57      1.30 o 
   5   5  11       39.35       41.17      2.11 o 
   6   5  11        3.64        3.87      0.76 o 
   7   5  11       27.28       32.38      1.25 o 
   8   5  11        3.09        3.02      0.48 o 
  -3   6  11       27.22       27.74      2.36 o 
  -2   6  11       25.84       30.62      2.66 o 
  -1   6  11        5.41        2.59      1.06 o 
   0   6  11       62.46       62.27      2.88 o 
   1   6  11      112.37      110.37      3.89 o 
   2   6  11        8.30        8.91      1.05 o 
   3   6  11       58.44       52.55      2.40 o 
   4   6  11        7.72        9.08      0.89 o 
   5   6  11        8.35        6.38      0.91 o 
   6   6  11        0.81        0.95      0.58 o 
   7   6  11        0.33       -0.07      0.48 o 
   8   6  11      171.38      204.30      5.59 o 
  -2   7  11       58.06       66.07      3.32 o 
  -1   7  11       27.65       26.04      2.12 o 
   0   7  11      169.08      178.58      5.83 o 
   1   7  11      183.74      185.88      6.88 o 
   2   7  11       71.41       66.50      2.26 o 
   3   7  11       13.13       14.36      1.07 o 
   4   7  11        1.71        2.00      0.68 o 
   5   7  11       98.98       91.48      4.63 o 
   6   7  11       10.64        9.26      1.06 o 
   7   7  11       17.69       21.18      2.04 o 
   8   7  11        1.55        2.70      0.72 o 
  -1   8  11       56.45       62.17      3.23 o 
   0   8  11        1.54        0.07      1.23 o 
   1   8  11      283.69      279.85     10.15 o 
   2   8  11        1.23        1.88      0.89 o 
   3   8  11        2.28        1.29      0.87 o 
   4   8  11        0.42        0.41      1.23 o 
   5   8  11       20.83       21.65      2.45 o 
   6   8  11       44.03       47.04      2.86 o 
   7   8  11       26.36       39.12      2.59 o 
   1   9  11       29.28       30.03      4.02 o 
   2   9  11        0.49        0.41      0.95 o 
   3   9  11        2.58        2.71      2.25 o 
   4   9  11        3.58        4.09      1.63 o 
   5   9  11       11.27       10.35      2.04 o 
   6   9  11       16.44       23.29      2.72 o 
  -2  -5  12        6.96        8.44      2.18 o 
  -1  -5  12       96.83      118.21      6.54 o 
   0  -5  12      127.87      129.25      6.81 o 
   1  -5  12      305.50      298.53     12.67 o 
   2  -5  12        3.30        3.68      1.50 o 
   3  -5  12        0.03        0.14      1.23 o 
   4  -5  12       11.78       16.62      2.45 o 
  -3  -4  12       68.36       68.50      4.90 o 
  -2  -4  12       88.81      104.60      5.99 o 
  -1  -4  12        1.55        1.09      1.36 o 
   0  -4  12        8.09        7.90      1.91 o 
   1  -4  12      186.09      195.57      8.85 o 
   2  -4  12       42.53       40.31      3.40 o 
   3  -4  12        7.22        9.26      1.91 o 
   4  -4  12        8.33       10.35      1.91 o 
   5  -4  12        8.24       11.67      1.63 o 
  -3  -3  12        0.48        4.77      1.91 o 
  -2  -3  12       65.20       66.60      4.63 o 
  -1  -3  12       87.97      103.23      5.72 o 
   0  -3  12       17.01       18.52      2.59 o 
   1  -3  12      148.35      131.56      6.54 o 
   2  -3  12        0.57        0.54      1.09 o 
   3  -3  12        4.08        8.31      1.63 o 
   4  -3  12       77.92       82.26      4.63 o 
   5  -3  12       18.39       19.48      2.72 o 
   6  -3  12        9.70       11.05      2.59 o 
  -4  -2  12        4.71       11.03      2.45 o 
  -3  -2  12        0.53        2.18      1.50 o 
  -2  -2  12      101.18      104.87      5.86 o 
  -1  -2  12       13.32       18.52      2.45 o 
   0  -2  12        0.28       -0.95      0.95 o 
   1  -2  12       22.42       22.34      2.59 o 
   2  -2  12        3.35        2.45      1.09 o 
   3  -2  12       35.11       31.46      2.59 o 
   4  -2  12        4.39        4.09      0.87 o 
   5  -2  12        2.30        2.13      0.85 o 
   6  -2  12       11.42        8.75      1.28 o 
   7  -2  12       12.46       16.98      1.61 o 
  -4  -1  12       28.73       33.78      3.68 o 
  -3  -1  12       35.46       41.13      3.95 o 
  -2  -1  12       35.79       43.58      3.54 o 
  -1  -1  12       49.81       51.48      3.68 o 
   0  -1  12       55.08       53.11      3.54 o 
   1  -1  12       10.41        7.63      1.63 o 
   2  -1  12        0.71        2.32      1.09 o 
   3  -1  12        7.35        6.53      1.01 o 
   4  -1  12      450.86      432.19     11.56 o 
   5  -1  12       10.48        9.14      1.97 o 
   6  -1  12       25.47       31.20      5.38 o 
   7  -1  12        2.12        2.40      1.09 o 
  -4   0  12       65.84       49.71      4.09 o 
  -3   0  12      356.92      356.55     14.57 o 
  -2   0  12        1.12        1.23      1.36 o 
  -1   0  12        9.46       11.03      1.91 o 
   0   0  12        2.61        2.04      1.23 o 
   1   0  12      201.58      199.66      8.58 o 
   2   0  12      116.00      111.13      3.80 o 
   3   0  12        3.61        2.38      0.77 o 
   4   0  12        3.11        3.92      0.77 o 
   5   0  12       13.52       13.12      1.21 o 
   6   0  12       21.96       23.18      1.91 o 
   7   0  12        3.87        5.14      0.93 o 
   8   0  12        1.05        1.74      0.64 o 
  -4   1  12        0.67       -0.14      1.50 o 
  -3   1  12      359.46      330.13     13.76 o 
  -2   1  12        3.09        2.18      1.50 o 
  -1   1  12       10.06        8.04      1.77 o 
   0   1  12        3.69        3.54      1.36 o 
   1   1  12       42.66       38.00      2.86 o 
   2   1  12       45.39       44.78      2.18 o 
   3   1  12      114.44       93.34      3.23 o 
   4   1  12       13.63       10.35      0.86 o 
   5   1  12        0.05        0.53      0.55 o 
   6   1  12       28.10       28.06      1.59 o 
   7   1  12        2.29        2.90      0.68 o 
   8   1  12       53.52       63.32      2.45 o 
  -4   2  12       15.88       20.70      3.00 o 
  -3   2  12       29.94       29.42      3.27 o 
  -2   2  12        2.02        4.22      1.63 o 
  -1   2  12        8.00        6.40      1.63 o 
   0   2  12       61.52       58.15      3.68 o 
   1   2  12        3.65        3.40      1.23 o 
   2   2  12       58.72       53.39      3.34 o 
   3   2  12       44.12       47.05      2.07 o 
   4   2  12      131.32      141.02      3.54 o 
   5   2  12      624.97      605.41     19.07 o 
   6   2  12        6.91        7.94      0.91 o 
   7   2  12        2.62        2.33      0.68 o 
   8   2  12        5.86        6.81      1.91 o 
  -4   3  12       25.66       28.44      2.45 o 
  -3   3  12        3.08        0.85      1.09 o 
  -2   3  12       48.55       48.03      2.65 o 
  -1   3  12       35.96       41.81      3.40 o 
   0   3  12        3.55        3.27      1.36 o 
   1   3  12      205.66      195.84      8.44 o 
   2   3  12       84.47       62.74      2.65 o 
   3   3  12      152.97      131.33      3.35 o 
   4   3  12       24.87       27.31      1.25 o 
   5   3  12       26.04       26.03      1.53 o 
   6   3  12       15.38       14.18      1.13 o 
   7   3  12       28.42       27.02      1.43 o 
   8   3  12        7.61        8.58      2.18 o 
  -3   4  12       10.30       10.77      3.40 o 
  -2   4  12       31.32       37.37      4.43 o 
  -1   4  12      140.06      132.51      6.54 o 
   0   4  12       13.44       12.27      1.39 o 
   1   4  12       25.14       23.42      2.45 o 
   2   4  12        1.15        1.91      1.09 o 
   3   4  12       58.62       60.63      1.92 o 
   4   4  12        6.63        5.06      0.90 o 
   5   4  12      215.29      209.57      6.02 o 
   6   4  12        3.03        4.04      0.78 o 
   7   4  12        1.28        1.13      0.97 o 
   8   4  12       16.75       20.17      1.50 o 
  -3   5  12       24.01       25.53      2.36 o 
  -2   5  12       55.68       61.00      6.26 o 
  -1   5  12        2.61        3.61      1.06 o 
   0   5  12       30.55       30.23      3.75 o 
   1   5  12      176.99      160.58      5.09 o 
   2   5  12       21.78       10.90      1.77 o 
   3   5  12       14.61       12.38      1.77 o 
   4   5  12        0.25        0.54      0.67 o 
   5   5  12        1.98        0.41      0.95 o 
   6   5  12        6.21        6.84      0.73 o 
   7   5  12       13.53       18.66      1.16 o 
   8   5  12       13.73       17.63      0.90 o 
  -2   6  12        2.55        3.20      1.84 o 
  -1   6  12       64.21       67.80      4.83 o 
   0   6  12        1.81        3.00      1.01 o 
   1   6  12       21.12       20.05      1.68 o 
   2   6  12       33.93       31.67      3.61 o 
   3   6  12        2.71        1.91      1.09 o 
   4   6  12      317.96      308.09      7.05 o 
   5   6  12        3.77        2.79      0.77 o 
   6   6  12        0.86        1.91      0.67 o 
   7   6  12       37.39       42.08      1.88 o 
   8   6  12        2.19        2.34      0.58 o 
  -1   7  12        0.17       -0.42      0.95 o 
   0   7  12      527.68      538.07     14.63 o 
   1   7  12       62.09       65.62      2.93 o 
   2   7  12       12.57       12.64      1.11 o 
   3   7  12       10.33       10.92      1.35 o 
   4   7  12       20.58       18.17      1.59 o 
   5   7  12       15.46       15.15      2.86 o 
   6   7  12        0.03       -0.40      0.75 o 
   7   7  12       20.22       20.60      2.25 o 
   0   8  12       15.90       15.62      1.82 o 
   1   8  12       60.78       59.83      2.97 o 
   2   8  12       11.94       12.16      1.41 o 
   3   8  12       72.30       68.29      3.34 o 
   4   8  12       45.77       47.66      2.54 o 
   5   8  12        1.88        3.06      0.96 o 
   6   8  12        0.07       -0.49      0.72 o 
   2   9  12        6.53        4.72      1.77 o 
   3   9  12        0.49       -0.82      1.23 o 
   4   9  12        6.65        9.61      1.44 o 
   1  -5  13      146.81      156.08      8.04 o 
  -1  -4  13       69.98       65.51      4.77 o 
   0  -4  13       76.02       82.12      5.18 o 
   1  -4  13        4.67        5.45      1.77 o 
   2  -4  13        4.82        4.63      1.63 o 
   3  -4  13       22.80       26.29      3.00 o 
   4  -4  13        9.56        8.85      1.91 o 
  -2  -3  13       19.77       21.93      3.00 o 
  -1  -3  13        2.78        4.49      1.77 o 
   0  -3  13        1.44        3.40      1.63 o 
   1  -3  13      160.89      172.15      8.17 o 
   2  -3  13        0.45       -1.09      1.09 o 
   3  -3  13       15.20       17.30      2.32 o 
   4  -3  13       33.92       33.09      2.86 o 
   5  -3  13       17.38       15.66      2.72 o 
  -3  -2  13      112.40      133.06      7.22 o 
  -2  -2  13       19.99       29.28      3.40 o 
  -1  -2  13        0.45        2.32      1.63 o 
   0  -2  13        1.84        1.23      1.36 o 
   1  -2  13       12.74       12.94      2.04 o 
   2  -2  13        5.82        4.36      1.50 o 
   3  -2  13        4.07        4.63      1.36 o 
   4  -2  13        5.71        7.35      1.63 o 
   5  -2  13       71.90       61.81      4.63 o 
   6  -2  13        6.37        6.29      2.11 o 
  -3  -1  13        0.03       -0.14      1.50 o 
  -2  -1  13       51.85       59.24      4.36 o 
  -1  -1  13        6.22        9.40      2.04 o 
   0  -1  13      280.71      258.76     11.03 o 
   1  -1  13        1.09        1.63      1.23 o 
   2  -1  13        2.74        2.18      1.23 o 
   3  -1  13       84.82       74.09      4.22 o 
   4  -1  13        8.45       13.49      2.45 o 
   5  -1  13       57.73       48.63      2.79 o 
   6  -1  13        8.94        9.82      1.23 o 
   7  -1  13        4.12        3.93      0.95 o 
  -3   0  13       39.39       26.69      3.40 o 
  -2   0  13       20.27       29.83      3.27 o 
  -1   0  13        0.39       -0.68      1.23 o 
   0   0  13       14.24       19.20      2.59 o 
   1   0  13       13.72       16.62      2.18 o 
   2   0  13        0.01        2.45      1.09 o 
   3   0  13       11.15       11.44      1.20 o 
   4   0  13       33.28       27.90      1.68 o 
   5   0  13        6.03        5.27      1.23 o 
   6   0  13       30.96       30.98      1.89 o 
   7   0  13        4.97        4.95      0.95 o 
  -3   1  13      121.52      130.06      7.08 o 
  -2   1  13        0.08       -0.14      1.36 o 
  -1   1  13      112.56      123.80      6.40 o 
   0   1  13      120.53      116.58      5.99 o 
   1   1  13        2.15        2.86      1.23 o 
   2   1  13       48.09       42.36      3.13 o 
   3   1  13       29.77       25.42      1.73 o 
   4   1  13       30.81       27.27      1.41 o 
   5   1  13        0.07       -0.37      0.58 o 
   6   1  13        0.13        0.68      0.82 o 
   7   1  13        0.08        0.56      0.62 o 
  -3   2  13       19.82       12.26      2.45 o 
  -2   2  13        0.02        1.77      1.50 o 
  -1   2  13        0.47        1.50      1.36 o 
   0   2  13        4.96        2.59      1.36 o 
   1   2  13        1.81        2.72      1.23 o 
   2   2  13        2.66        4.49      1.36 o 
   3   2  13        0.00        0.20      0.67 o 
   4   2  13       59.70       61.66      2.99 o 
   5   2  13        3.71        4.47      0.85 o 
   6   2  13        1.48        1.33      0.60 o 
   7   2  13        0.05        0.66      0.62 o 
   8   2  13       38.58       43.15      1.83 o 
  -3   3  13        4.93        8.31      2.32 o 
  -2   3  13        0.10        0.68      1.50 o 
  -1   3  13       27.03       27.78      3.00 o 
   0   3  13      123.16      114.13      5.99 o 
   1   3  13        6.35        5.86      1.50 o 
   2   3  13       40.19       29.69      2.59 o 
   3   3  13       42.63       53.15      2.22 o 
   4   3  13      354.90      353.44      7.81 o 
   5   3  13       26.15       29.17      2.04 o 
   6   3  13        0.01        0.61      0.58 o 
   7   3  13        2.08        2.04      1.16 o 
   8   3  13       13.67       15.45      3.81 o 
  -2   4  13        0.14        0.89      1.06 o 
  -1   4  13       32.59       31.73      3.40 o 
   0   4  13      114.77      118.90      6.13 o 
   1   4  13       15.52       17.70      2.32 o 
   2   4  13        0.61       -0.54      0.95 o 
   3   4  13       34.38       29.78      1.82 o 
   4   4  13        4.45        2.19      0.65 o 
   5   4  13        0.20        0.06      0.82 o 
   6   4  13        8.54        8.38      1.16 o 
   7   4  13        4.88        3.48      0.80 o 
   8   4  13       15.51       19.04      1.42 o 
  -2   5  13        1.03        1.61      1.10 o 
  -1   5  13       18.94       20.55      1.97 o 
   0   5  13       15.13       17.55      1.73 o 
   1   5  13        7.65        3.68      1.50 o 
   2   5  13        2.53        2.59      1.23 o 
   3   5  13        9.75       12.12      1.91 o 
   4   5  13        0.16        0.94      0.72 o 
   5   5  13        1.66        1.09      0.95 o 
   6   5  13        5.13        5.86      1.23 o 
   7   5  13       24.49       29.43      1.36 o 
  -1   6  13        2.95        5.10      1.30 o 
   0   6  13       11.77       10.24      1.43 o 
   1   6  13       18.39       17.84      2.18 o 
   2   6  13        4.87        2.72      1.36 o 
   3   6  13        3.03        2.72      1.23 o 
   4   6  13       39.24       42.76      3.13 o 
   5   6  13       48.59       44.51      2.26 o 
   6   6  13        3.42        3.46      0.81 o 
   7   6  13        1.81        1.84      0.67 o 
   0   7  13       63.97       62.25      3.13 o 
   1   7  13      119.99      117.27      5.04 o 
   2   7  13        0.25        0.41      0.65 o 
   3   7  13        2.79        3.57      1.01 o 
   4   7  13        1.00        1.70      1.29 o 
   5   7  13        0.69       -0.54      1.09 o 
   6   7  13        0.86        1.97      0.77 o 
   1   8  13       10.20        8.55      3.40 o 
   2   8  13        3.26        2.34      0.91 o 
   3   8  13        9.86        8.80      1.49 o 
   4   8  13        4.27        3.34      1.10 o 
   5   8  13        1.60        0.54      1.23 o 
  -1  -3  14       29.28       32.55      3.68 o 
   0  -3  14       24.38       20.70      2.86 o 
   1  -3  14        1.88        0.68      1.36 o 
   2  -3  14        0.00        0.54      1.36 o 
   3  -3  14        3.98        2.72      1.50 o 
   4  -3  14        0.28        0.54      1.23 o 
  -2  -2  14        0.00        0.41      1.50 o 
  -1  -2  14        0.14       -1.23      1.23 o 
   0  -2  14        0.34       -1.09      1.36 o 
   1  -2  14        3.90        3.81      1.50 o 
   2  -2  14       23.83       21.11      2.59 o 
   3  -2  14        0.32        1.23      1.23 o 
   4  -2  14       89.95       86.75      4.90 o 
   5  -2  14        1.57        0.95      1.50 o 
  -2  -1  14       24.31       24.24      3.13 o 
  -1  -1  14        0.08       -0.82      1.23 o 
   0  -1  14        2.96        1.36      1.50 o 
   1  -1  14       53.47       49.17      3.68 o 
   2  -1  14        5.72        1.91      1.23 o 
   3  -1  14        9.79        8.72      1.77 o 
   4  -1  14        0.43       -0.41      0.95 o 
   5  -1  14       16.65       16.31      1.67 o 
   6  -1  14        4.79        6.03      1.13 o 
  -2   0  14        5.16        5.45      1.91 o 
  -1   0  14        0.21       -0.68      1.36 o 
   0   0  14        8.29        9.26      2.04 o 
   1   0  14       18.32       11.58      2.04 o 
   2   0  14        0.26        0.41      1.09 o 
   3   0  14        0.08        0.41      0.95 o 
   4   0  14       35.25       26.50      3.81 o 
   5   0  14        3.55        3.05      0.91 o 
   6   0  14        0.18       -0.14      0.68 o 
  -2   1  14        2.11        1.91      1.77 o 
  -1   1  14        0.88        0.68      1.50 o 
   0   1  14        5.96        2.72      1.50 o 
   1   1  14       15.73       17.57      2.45 o 
   2   1  14       17.09       21.93      2.59 o 
   3   1  14        0.12       -0.68      0.95 o 
   4   1  14        4.62        3.64      0.87 o 
   5   1  14        0.63        1.09      0.75 o 
   6   1  14        1.27        0.37      0.70 o 
   7   1  14       19.49       22.77      1.63 o 
  -2   2  14        0.09        0.41      1.50 o 
  -1   2  14        2.17        0.95      1.50 o 
   0   2  14        3.93        2.32      1.50 o 
   1   2  14       23.68       26.42      2.86 o 
   2   2  14       11.06       13.07      2.04 o 
   3   2  14      146.75      141.91      6.54 o 
   4   2  14      145.09      152.84      6.12 o 
   5   2  14       17.25       15.44      1.37 o 
   6   2  14        6.00        7.66      1.08 o 
   7   2  14       18.10       19.80      1.51 o 
  -2   3  14        4.89        1.63      1.63 o 
  -1   3  14       14.62       18.52      2.72 o 
   0   3  14       38.68       37.73      3.40 o 
   1   3  14       32.94       28.60      3.00 o 
   2   3  14        6.27        8.72      1.77 o 
   3   3  14       29.44       32.38      2.04 o 
   4   3  14      225.60      217.86      5.24 o 
   5   3  14       50.01       45.17      3.61 o 
   6   3  14       18.36       17.51      1.44 o 
   7   3  14        0.00       -0.50      0.50 o 
  -1   4  14        0.57        1.77      1.50 o 
   0   4  14       60.43       61.01      4.36 o 
   1   4  14        2.79        2.86      1.50 o 
   2   4  14       10.70        6.95      1.63 o 
   3   4  14        6.95        5.72      1.50 o 
   4   4  14        0.02       -0.68      0.68 o 
   5   4  14        0.01        0.14      0.95 o 
   6   4  14       73.18       86.44      3.17 o 
   7   4  14        0.73        0.27      0.60 o 
  -1   5  14       15.92       18.27      1.97 o 
   0   5  14        1.27        0.54      1.50 o 
   1   5  14       21.11       26.29      3.00 o 
   2   5  14        1.16        1.77      1.23 o 
   3   5  14        8.54        7.90      1.63 o 
   4   5  14        6.71        3.81      1.23 o 
   5   5  14        0.25        1.09      0.95 o 
   6   5  14        2.22        3.81      1.23 o 
   7   5  14        8.03        7.48      1.84 o 
   0   6  14        0.97        0.42      1.01 o 
   1   6  14        4.21        3.68      1.63 o 
   2   6  14        0.05        2.04      1.36 o 
   3   6  14        0.22       -0.68      1.09 o 
   4   6  14        1.93        1.23      1.09 o 
   5   6  14       18.02       25.06      2.59 o 
   6   6  14        1.05        1.44      0.82 o 
   1   7  14        3.81        5.13      1.18 o 
   2   7  14        0.60       -1.09      1.09 o 
   3   7  14       19.72       20.15      1.88 o 
   4   7  14       65.17       57.79      6.67 o 
   5   7  14        2.28        4.22      1.36 o 
   0  -2  15        0.09        0.54      1.50 o 
   1  -2  15        0.13       -0.41      1.36 o 
   2  -2  15        0.13       -0.54      1.23 o 
   3  -2  15       23.99       21.25      2.72 o 
  -1  -1  15        1.47       -1.23      1.23 o 
   0  -1  15        6.62        7.08      2.04 o 
   1  -1  15       14.98       24.92      3.00 o 
   2  -1  15        0.70        1.23      1.36 o 
   3  -1  15       44.79       43.31      3.54 o 
   4  -1  15       15.02       15.39      2.18 o 
   5  -1  15        0.90        2.86      1.77 o 
  -1   0  15       13.40       12.80      2.45 o 
   0   0  15       75.51       71.91      4.77 o 
   1   0  15       13.43       14.03      2.32 o 
   2   0  15        7.02        5.18      1.50 o 
   3   0  15        2.23        3.00      1.36 o 
   4   0  15        0.78        0.68      1.23 o 
   5   0  15       37.88       39.75      4.09 o 
  -1   1  15        0.35        2.18      1.77 o 
   0   1  15       98.54      123.25      6.67 o 
   1   1  15       18.47       19.75      2.59 o 
   2   1  15        4.84        5.18      1.63 o 
   3   1  15        2.94        2.59      1.36 o 
   4   1  15        1.34        0.38      0.81 o 
   5   1  15        3.10        4.16      0.98 o 
   6   1  15        6.77        6.83      1.70 o 
  -1   2  15        1.77        4.36      1.77 o 
   0   2  15        7.77        8.58      2.04 o 
   1   2  15        0.58        1.36      1.36 o 
   2   2  15       17.86       20.70      2.59 o 
   3   2  15       78.65       92.34      5.18 o 
   4   2  15      318.99      325.78      9.20 o 
   5   2  15        1.32        2.32      0.85 o 
   6   2  15       30.56       34.85      2.06 o 
  -1   3  15       12.61       20.16      3.00 o 
   0   3  15      175.57      188.22      8.85 o 
   1   3  15        1.06        1.91      1.36 o 
   2   3  15        0.26        0.54      1.23 o 
   3   3  15       26.53       32.28      3.13 o 
   4   3  15        7.99        9.40      1.77 o 
   5   3  15        0.20        0.16      0.82 o 
   6   3  15        0.41        2.25      0.80 o 
   0   4  15        8.99       10.21      2.18 o 
   1   4  15        1.04        2.59      1.50 o 
   2   4  15        6.29        8.72      1.91 o 
   3   4  15        9.32       11.85      2.04 o 
   4   4  15      131.56      130.20      6.26 o 
   5   4  15        2.33        3.13      1.23 o 
   6   4  15       54.52       63.74      3.81 o 
   0   5  15       84.47       90.70      5.72 o 
   1   5  15        6.04        2.04      1.63 o 
   2   5  15        6.98        4.36      1.50 o 
   3   5  15        1.66        0.54      1.09 o 
   4   5  15        2.39        1.91      1.23 o 
   5   5  15       35.44       36.91      3.13 o 
   6   5  15       72.16       87.84      4.63 o 
   2   6  15        1.29        1.91      1.50 o 
   3   6  15       52.30       57.61      3.95 o 
   4   6  15       11.68       13.76      2.18 o 
   1   0  16      109.32      129.65      6.95 o 
   2   0  16        6.08        7.22      1.91 o 
   3   0  16        5.96        7.22      1.77 o 
   1   1  16       51.34       59.52      4.49 o 
   2   1  16       23.68       32.14      3.54 o 
   3   1  16        2.10        6.40      1.77 o 
   4   1  16        6.15        6.67      1.77 o 
   1   2  16       23.02       33.23      3.68 o 
   2   2  16       20.59       21.38      2.86 o 
   3   2  16        0.82        0.27      1.23 o 
   4   2  16       18.51       23.83      2.72 o 
   5   2  16        0.65        2.32      1.50 o 
   1   3  16       28.14       23.15      3.13 o 
   2   3  16        1.96       -1.09      1.23 o 
   3   3  16      116.29      123.66      6.40 o 
   5   3  16        0.15       -0.14      1.09 o 
   2   4  16        5.33        4.22      1.77 o 
   3   4  16       22.06       18.52      2.59 o 
                                                 
